# Supplementary material for: Attrition and delays before treatment initiation among patients with MDR-TB in China (2006-13): Magnitude and risk factors
Source: PLoS One. 2019 Apr 8;14(4):e0214943. doi: 10.1371/journal.pone.0214943 (PMC6453446; doi:10.1371/journal.pone.0214943)
Supplement: S2 Annex — (XLSX) [file pone.0214943.s002.xlsx]

## Sheet: data
province	prefecture	Region	serial	registrca	sex	age	spudate	spures	ifcul	culdate	culres	ifdst	dstdate	stride	inh	rif	km	ofx	iftx	untxres	txdate	sputr6	cultr6	sputr12	cultr12	outcome	txoutda	durtr	culspudu	dstculdua	trdstdu	dstspudu	trspudu
江西省	宜春	2	92	1	1	73	2012-12-04	1	1	2012-12-26	1	1	2013-01-25	2	1	1	1	1											22	30		52
江西省	宜春	2	93	2	1	63	2012-05-18	2	1	2012-07-18	2																		61
江西省	宜春	2	94	5	2	48	2012-04-10	2	1	2012-05-22	2																		42
江西省	宜春	2	95	1	1	49	2013-02-18	1	1	2013-03-12	1	1	2013-04-15	1	2	2	2	2											22	34		56
江西省	宜春	2	96	1	1	21	2013-02-28	1	1	2013-03-29	1	1	2013-05-02	1	2	2	2	2											29	34		63
江西省	宜春	2	97	2	1	64	2013-05-06	1	1	2013-06-13	1	1	2013-07-22	1	1	1	2	1	2	2									38	39		77
江西省	宜春	2	98	1	1	73	2013-03-18	1	1	2013-05-24	2																		67
江西省	宜春	2	99	1	2	33	2013-02-08	1	1	2013-03-12	1	1	2013-04-15	1	2	2	2	2											32	34		66
江西省	宜春	2	100	1	1	26	2012-05-08	1	1	2012-06-25	1	1	2012-08-03	1	2	2	2	2											48	39		87
江西省	宜春	2	101	2	1	68	2012-06-25	1	1	2012-08-01	1	1	2012-09-09	1	1	1	2	1	1		2012-09-17	8	8	8	8	4	2012-10-26	39	37	39	8	76	84
江西省	宜春	2	102	1	1	86	2013-03-20	1	1	2013-04-20	1	1	2013-05-27	1	1	2	2	1											31	37		68
江西省	宜春	2	103	1	1	57	2012-07-24	1	1	2012-08-07	1	1	2012-09-17	1	2	2	2	2											14	41		55
江西省	宜春	2	104	7	1	69	2013-01-14	2	1	2013-02-14	1	1	2013-04-22	1	1	1	2	2	1		2013-05-14								31	67	22	98	120
江西省	宜春	2	105	1	1	53	2012-10-30	1	1	2013-01-16	2																		78
江西省	宜春	2	106	1	2	33	2013-01-04	1	1	2013-02-14	1	1	2013-03-20	1	2	2	2	2											41	34		75
江西省	宜春	2	107	1	1	56	2013-04-13	1	1	2013-05-02	1	1	2013-06-07	2	1	1	1	1											19	36		55
江西省	宜春	2	108	1	2	17	2012-07-09	1	1	2012-07-30	1	1	2012-09-09	1	2	2	2	2											21	41		62
江西省	宜春	2	109	1	1	84	2013-05-17	1	1	2013-06-07	1	1	2013-07-18	1	2	2	2	2											21	41		62
江西省	宜春	2	110	1	1	33	2012-07-07	1	1	2012-07-30	1	1	2012-09-09	1	2	2	2	2											23	41		64
江西省	宜春	2	111	1	1	51	2013-04-19	1	1	2013-05-02	1	1	2013-06-09	1	2	2	2	2											13	38		51
江西省	宜春	2	112	1	1	59	2013-02-20	1	1	2013-03-11	1	1	2013-04-15	1	2	2	2	2											19	35		54
江西省	宜春	2	113	1	2	23	2012-08-31	1	1	2012-09-28	1	1	2012-10-26	1	2	2	2	2											28	28		56
江西省	宜春	2	114	1	1	55	2012-06-29	1	1	2012-08-01	1	1	2012-08-31	1	2	2	2	2											33	30		63
江西省	宜春	2	115	1	1	63	2013-02-17	1	1	2013-03-15	1	1	2013-04-15	1	2	2	2	2											26	31		57
江西省	宜春	2	116	1	1	59	2013-04-04	2	1	2013-05-16	1	1	2013-06-09	1	2	2	2	2											42	24		66
江西省	宜春	2	117	1	1	62	2013-02-05	1	1	2013-04-02	1	1	2013-05-02	1	2	2	2	2											56	30		86
江西省	宜春	2	118	3	1	56	2012-04-10	2	1	2012-05-22	1	1	2012-07-05	1	2	2	2	2											42	44		86
江西省	宜春	2	119	1	1	73	2013-06-07	1	1	2013-07-06	1	1	2013-08-03	1	2	2	2	2											29	28		57
江西省	宜春	2	120	7	1	49	2012-04-30	2	1	2012-05-23	2																		23
江西省	宜春	2	121	1	2	40	2013-06-14	1	1	2013-07-24	1	1	2013-08-22	1	2	2	2	2											40	29		69
江西省	宜春	2	122	1	1	41	2012-11-02	1	1	2012-11-22	1	1	2012-12-28	1	1	1	2	2	1		2013-02-28	3	3						20	36	62	56	118
江西省	宜春	2	123	1	1	42	2013-04-27	1	1	2013-05-14	1	1	2013-06-20	1	2	2	2	2											17	37		54
江西省	宜春	2	124	1	1	44	2013-05-06	1	1	2013-06-03	1	1	2013-07-18	1	1	2	2	2											28	45		73
江西省	宜春	2	125	1	1	68	2013-04-19	1	1	2013-05-29	1	1	2013-07-03	1	2	2	2	2											40	35		75
江西省	宜春	2	126	1	1	71	2013-05-13	1	1	2013-06-13	1	1	2013-07-18	1	2	2	2	2											31	35		66
江西省	宜春	2	127	1	2	58	2013-02-19	1	1	2013-03-11	1	1	2013-04-18	1	2	2	2	2											20	38		58
江西省	宜春	2	128	2	1	72	2013-04-10	1	1	2013-05-09	1	1	2013-06-09	1	1	1	2	2	2	2									29	31		60
江西省	宜春	2	129	1	1	78	2013-04-02	1	1	2013-04-22	1	1	2013-06-09	1	2	2	2	2											20	48		68
江西省	宜春	2	130	2	1	66	2012-05-21	1	1	2012-06-16	2																		26
江西省	宜春	2	131	1	1	67	2012-11-15	1	1	2012-12-12	1	1	2013-01-21	2	1	2	2	1											27	40		67
江西省	宜春	2	132	1	1	40	2013-02-04	1	1	2013-03-12	1	1	2013-04-15	1	2	2	2	2											36	34		70
江西省	宜春	2	133	1	2	68	2012-09-25	1	1	2012-10-17	1	1	2012-11-15	1	2	2	2	2											22	29		51
江西省	宜春	2	134	1	1	21	2012-11-29	1	1	2013-01-23	1	1	2013-02-22	1	2	2	2	2											55	30		85
江西省	宜春	2	135	1	1	48	2013-03-21	1	1	2013-04-11	1	1	2013-06-09	1	2	2	2	2											21	59		80
江西省	宜春	2	136	1	1	81	2013-04-14	1	1	2013-05-07	1	1	2013-06-09	1	2	2	2	2											23	33		56
江西省	宜春	2	137	1	1	43	2012-09-28	1	1	2012-10-12	1	1	2012-11-22	1	2	2	2	2											14	41		55
江西省	宜春	2	138	1	1	51	2013-04-10	1	1	2013-04-24	1	1	2013-06-09	1	2	2	2	2											14	46		60
江西省	宜春	2	139	1	2	25	2013-06-16	1	1	2013-07-24	1	1	2013-08-19	1	2	2	2	1											38	26		64
江西省	宜春	2	140	1	2	30	2012-10-23	1	1	2012-11-28	1	1	2012-12-28	1	2	2	2	2											36	30		66
江西省	宜春	2	141	1	1	18	2013-02-06	1	1	2013-03-15	1	1	2013-04-08	1	2	2	2	2											37	24		61
江西省	宜春	2	142	1	1	28	2012-06-12	1	1	2012-06-19	1	1	2012-08-20	1	2	2	2	2											7	62		69
江西省	宜春	2	143	2	1	60	2012-04-11	2	1	2012-05-31	2																		50
江西省	宜春	2	144	1	1	46	2013-04-18	1	1	2013-06-06	1	1	2013-09-25	1	1	2	2	2											49	111		160
江西省	宜春	2	145	4	1	52	2013-04-01	1	1	2013-04-22	1	1	2013-06-09	1	2	2	2	2											21	48		69
江西省	宜春	2	146	1	1	57	2013-04-09	1	1	2013-05-07	1	1	2013-06-07	1	1	2	2	2											28	31		59
江西省	宜春	2	147	1	1	86	2013-04-08	1	1	2013-05-06	1	1	2013-06-09	1	2	2	2	2											28	34		62
江西省	宜春	2	148	1	1	67	2012-04-13	1	1	2012-05-02	1	1	2012-06-08	1	2	2	2	2											19	37		56
江西省	宜春	2	149	1	1	48	2012-11-11	1	1	2012-11-29	1	1	2013-01-12	1	2	2	2	2											18	44		62
江西省	宜春	2	150	1	1	74	2012-08-23	1	1	2012-09-28	1	1	2012-10-16	1	2	2	2	2											36	18		54
江西省	宜春	2	151	5	1	82	2012-06-28	1	1	2012-09-28	1	1	2012-10-12	1	2	2	2	1											92	14		106
江西省	宜春	2	152	2	2	42	2011-04-23	1	1	2011-05-21	1	1	2011-06-21	1	1	1	2	2	1		2012-07-06	2	2	2	3				28	31	381	59	440
江西省	宜春	2	153	2	1	82	2013-02-27	1	1	2013-03-26	1	1	2013-04-30	1	2	2	2	2											27	35		62
江西省	宜春	2	154	1	1	48	2013-02-22	1	1	2013-03-27	1	1	2013-04-15	1	2	2	2	2											33	19		52
江西省	宜春	2	155	1	2	37	2013-03-11	1	1	2013-03-27	1	1	2013-05-20	1	1	1	2	2	2	2									16	54		70
江西省	宜春	2	156	6	1	61	2012-07-13	1	1	2012-08-20	1	1	2012-10-26	1	2	2	2	2											38	67		105
江西省	宜春	2	157	1	1	42	2013-03-11	1	1	2013-04-08	1	1	2013-06-09	1	2	2	2	2											28	62		90
江西省	宜春	2	158	1	2	26	2012-06-15	1	1	2012-08-10	2																		56
江西省	宜春	2	159	1	2	27	2013-03-28	1	1	2013-04-07	1	1	2013-04-22	1	1	2	1	1											10	15		25
江西省	宜春	2	160	2	1	23	2013-05-20	1	1	2013-06-03	1	1	2013-07-25	1	2	2	2	2											14	52		66
江西省	宜春	2	161	1	1	26	2013-03-22	1	1	2013-04-05	1	1	2013-05-20	1	2	2	2	2											14	45		59
江西省	宜春	2	162	1	2	53	2013-06-09	1	1	2013-07-01	1	1	2013-08-10	1	2	2	2	2											22	40		62
江西省	宜春	2	163	2	1	50	2012-03-19	1	1	2012-05-02	1	1	2012-06-28	1	1	1	2	2	1		2012-07-03	2	3	3	3				44	57	5	101	106
江西省	宜春	2	164	1	2	63	2012-06-19	1	1	2012-07-03	1	1	2012-08-20	1	2	2	2	2											14	48		62
江西省	宜春	2	165	2	1	24	2013-02-05	1	1	2013-02-27	1	1	2013-04-08	1	2	2	2	2											22	40		62
江西省	宜春	2	166	2	1	38	2012-08-24	1	1	2012-08-31	1	1	2012-10-05	1	2	2	2	2											7	35		42
江西省	宜春	2	167	1	1	57	2012-11-19	1	1	2012-12-12	1	1	2013-01-17	1	2	2	2	2											23	36		59
江西省	宜春	2	168	1	1	72	2012-07-19	1	1	2012-07-30	1	1	2012-09-27	2	1	1	2	1											11	59		70
江西省	宜春	2	169	1	1	40	2012-07-03	1	1	2012-08-08	2																		36
江西省	宜春	2	170	1	1	20	2013-03-22	1	1	2013-04-08	1	1	2013-05-20	1	2	2	2	2											17	42		59
江西省	宜春	2	171	1	1	78	2013-03-08	1	1	2013-04-08	1	1	2013-05-13	1	1	2	2	1											31	35		66
江西省	宜春	2	172	1	1	49	2012-08-10	1	1	2012-10-17	1	1	2012-11-15	1	2	1	2	2											68	29		97
江西省	宜春	2	173	1	1	44	2012-06-25	1	1	2012-08-01	1	1	2012-12-10	1	1	1	2	2	2	2									37	131		168
江西省	宜春	2	174	1	1	37	2012-10-26	1	1	2012-11-26	1	1	2012-12-28	2	1	2	1	1											31	32		63
江西省	宜春	2	175	7	2	56	2012-04-26	2	1	2012-05-11	2																		15
江西省	宜春	2	176	2	1	84	2012-04-16	1	1	2012-04-27	1	1	2012-06-08	1	2	2	2	2											11	42		53
江西省	宜春	2	177	1	2	15	2013-01-31	1	1	2013-02-14	1	1	2013-03-20	1	2	2	2	2											14	34		48
江西省	宜春	2	178	2	1	34	2012-07-18	1	1	2012-08-22	1	1	2012-09-27	1	2	2	2	2											35	36		71
江西省	宜春	2	179	1	1	51	2012-06-25	1	1	2012-08-01	1	1	2012-08-31	1	2	2	2	2											37	30		67
江西省	宜春	2	180	2	1	55	2013-05-03	1	1	2013-05-31	1	1	2013-07-01	1	1	1	2	2	2	2									28	31		59
江西省	宜春	2	181	1	1	58	2012-12-22	1	1	2013-02-28	2																		68
江西省	宜春	2	182	1	1	51	2013-03-29	1	1	2013-04-24	1	1	2013-06-09	1	2	2	2	2											26	46		72
江西省	宜春	2	183	1	2	59	2013-04-09	1	1	2013-05-31	1	1	2013-07-03	1	2	2	2	2											52	33		85
江西省	宜春	2	184	1	1	74	2013-03-01	1	1	2013-04-12	1	1	2013-06-20	2	1	2	2	1											42	69		111
江西省	宜春	2	185	1	1	50	2013-05-13	1	1	2013-05-31	1	1	2013-07-03	1	2	2	2	2											18	33		51
江西省	宜春	2	186	1	1	49	2012-10-22	1	1	2012-11-28	1	1	2012-12-28	1	2	2	2	2											37	30		67
江西省	宜春	2	187	1	2	19	2012-05-10	2	1	2012-06-04	1	1	2012-07-26	1	2	2	2	2											25	52		77
江西省	宜春	2	188	1	1	66	2013-03-09	1	1	2013-05-07	1	1	2013-06-09	1	2	2	2	2											59	33		92
江西省	宜春	2	189	1	1	55	2013-03-18	1	1	2013-04-07	1	1	2013-05-20	1	2	2	2	2											20	43		63
江西省	宜春	2	190	1	1	56	2012-04-10	1	1	2012-06-06	2																		57
江西省	宜春	2	191	1	1	54	2013-02-05	1	1	2013-03-15	1	1	2013-04-08	1	2	2	2	2											38	24		62
江西省	宜春	2	192	1	1	39	2013-04-17	1	1	2013-05-02	1	1	2013-06-09	1	2	2	2	2											15	38		53
江西省	宜春	2	193	1	1	51	2013-04-22	1	1	2013-05-07	1	1	2013-06-09	1	2	2	2	2											15	33		48
江西省	宜春	2	194	1	2	29	2013-05-03	1	1	2013-05-31	1	1	2013-07-03	1	2	2	2	2											28	33		61
江西省	宜春	2	195	1	1	48	2012-08-03	1	1	2012-09-03	1	1	2012-10-05	1	1	1	2	2	1		2012-10-12	2	2						31	32	7	63	70
江西省	宜春	2	196	1	1	47	2012-09-13	1	1	2012-10-09	1	1	2012-11-15	1	2	2	2	2											26	37		63
江西省	宜春	2	197	1	1	41	2013-04-17	1	1	2013-05-17	1	1	2013-06-28	1	2	2	2	2											30	42		72
江西省	宜春	2	198	1	1	66	2013-03-13	1	1	2013-04-08	1	1	2013-06-09	1	2	2	2	2											26	62		88
江西省	宜春	2	199	1	1	75	2012-10-29	1	1	2013-03-21	1	1	2013-05-02	1	2	2	2	1											143	42		185
江西省	宜春	2	200	1	1	39	2012-07-24	1	1	2012-08-14	1	1	2012-09-27	1	1	1	2	2	1		2012-10-17	3	3						21	44	20	65	85
江西省	宜春	2	201	1	2	51	2012-11-19	1	1	2012-12-12	1	1	2013-01-17	1	2	2	2	2											23	36		59
江西省	宜春	2	202	1	1	64	2013-03-04	1	1	2013-06-03	2																		91
江西省	宜春	2	203	1	1	41	2012-05-30	1	1	2012-06-24	1	1	2012-07-26	1	2	2	2	2											25	32		57
江西省	宜春	2	204	1	1	47	2013-02-21	1	1	2013-03-11	1	1	2013-04-15	1	2	2	2	2											18	35		53
江西省	宜春	2	205	2	1	46	2013-05-07	1	1	2013-05-31	1	1	2013-07-03	1	2	2	2	2											24	33		57
江西省	宜春	2	206	1	1	36	2012-05-18	1	1	2012-06-19	1	1	2012-07-05	1	2	2	2	2											32	16		48
江西省	宜春	2	207	1	2	35	2012-09-18	1	1	2012-10-03	1	1	2012-11-22	1	2	2	2	2											15	50		65
江西省	宜春	2	208	1	2	43	2013-02-04	1	1	2013-02-25	1	1	2013-04-15	1	2	2	2	2											21	49		70
江西省	宜春	2	209	1	1	35	2012-07-03	1	1	2012-07-17	1	1	2012-08-20	1	2	2	2	2											14	34		48
江西省	宜春	2	210	2	1	49	2012-04-11	2	1	2012-05-31	2																		50
江西省	宜春	2	211	1	1	52	2012-12-27	1	1	2013-01-14	1	1	2013-02-22	1	2	2	2	2											18	39		57
江西省	宜春	2	212	1	1	65	2012-10-30	1	1	2012-12-27	1	1	2013-01-21	1	2	2	2	2											58	25		83
江西省	宜春	2	213	3	1	45	2012-04-06	1	1	2012-04-26	1	1	2012-06-08	1	2	2	2	2											20	43		63
江西省	宜春	2	214	1	2	61	2013-02-19	1	1	2013-03-08	1	1	2013-04-15	1	2	2	2	2											17	38		55
江西省	宜春	2	215	1	1	77	2013-01-28	1	1	2013-03-21	1	1	2013-05-02	1	2	2	2	2											52	42		94
江西省	宜春	2	216	2	1	69	2012-06-21	1	1	2012-07-24	1	1	2012-08-30	1	2	2	2	2											33	37		70
江西省	宜春	2	217	1	1	25	2013-02-04	1	1	2013-03-17	1	1	2013-04-25	1	2	2	2	2											41	39		80
江西省	宜春	2	218	1	2	60	2013-03-08	1	1	2013-04-12	1	1	2013-05-27	2	1	2	2	1											35	45		80
江西省	宜春	2	219	2	2	47	2012-09-03	1	1	2012-09-17	1	1	2012-10-26	1	2	2	2	2											14	39		53
江西省	宜春	2	220	1	2	36	2012-12-21	1	1	2013-01-18	1	1	2013-03-01	1	2	2	2	1											28	42		70
江西省	宜春	2	221	1	1	38	2012-06-13	1	1	2012-08-08	2																		56
江西省	宜春	2	222	2	1	73	2012-12-06	1	1	2013-02-07	2																		63
江西省	宜春	2	223	2	1	62	2012-05-21	1	1	2012-06-14	1	1	2012-07-18	1	1	1	2	2	1		2012-08-20	8	8	8	8	4	2012-10-07	48	24	34	33	58	91
江西省	宜春	2	224	1	1	61	2013-02-06	1	1	2013-03-15	1	1	2013-04-08	1	2	2	2	2											37	24		61
江西省	宜春	2	225	1	1	80	2012-05-02	1	1	2012-06-06	1	1	2012-07-26	1	2	2	2	2											35	50		85
江西省	宜春	2	226	7	2	32	2012-05-02	2	1	2012-05-16	2																		14
江西省	宜春	2	227	1	2	40	2012-12-24	1	1	2013-01-07	1	1	2013-02-22	1	2	2	2	2											14	46		60
江西省	宜春	2	228	1	1	61	2012-11-01	1	1	2012-11-15	1	1	2012-12-28	2	1	2	1	1											14	43		57
江西省	宜春	2	229	1	1	69	2012-07-23	1	1	2012-08-14	1	1	2012-09-27	1	2	2	2	2											22	44		66
江西省	宜春	2	230	1	1	87	2013-05-09	1	1	2013-05-31	1	1	2013-07-03	1	2	2	2	2											22	33		55
江西省	宜春	2	231	1	2	47	2012-08-27	1	1	2012-09-10	1	1	2012-10-26	1	1	1	2	1	1		2012-11-30	3	3						14	46	35	60	95
江西省	宜春	2	232	1	1	62	2013-04-12	1	1	2013-05-07	1	1	2013-06-07	1	1	2	2	2											25	31		56
江西省	宜春	2	233	1	2	45	2013-01-06	1	1	2013-02-14	1	1	2013-03-20	1	2	2	2	2											39	34		73
江西省	宜春	2	234	1	1	54	2013-04-07	1	1	2013-05-31	1	1	2013-07-03	1	2	2	2	2											54	33		87
江西省	宜春	2	235	1	1	50	2013-04-29	1	1	2013-05-31	1	1	2013-07-03	1	2	2	2	2											32	33		65
江西省	宜春	2	236	1	1	76	2012-08-02	1	1	2012-08-16	1	1	2012-09-27	1	2	2	2	1											14	42		56
江西省	宜春	2	237	1	1	51	2013-03-11	1	1	2013-04-08	1	1	2013-05-20	1	2	2	2	2											28	42		70
江西省	宜春	2	238	2	1	21	2012-05-10	1	1	2012-06-24	1	1	2012-07-26	1	2	2	2	2											45	32		77
江西省	宜春	2	239	2	1	69	2013-03-07	1	1	2013-04-12	1	1	2013-06-20	1	1	1	2	2	1		2013-06-27	8	8	8	8	7	2013-07-08	11	36	69	7	105	112
江西省	宜春	2	240	1	1	76	2013-04-28	1	1	2013-05-29	1	1	2013-07-03	1	2	2	2	2											31	35		66
江西省	宜春	2	241	1	1	69	2013-04-14	1	1	2013-05-17	1	1	2013-06-14	1	2	2	2	1											33	28		61
江西省	宜春	2	242	2	1	35	2012-11-13	1	1	2012-12-03	1	1	2013-01-25	1	2	2	2	2											20	53		73
江西省	宜春	2	243	1	1	36	2013-04-15	1	1	2013-05-07	1	1	2013-06-09	1	2	2	2	2											22	33		55
江西省	宜春	2	244	1	1	75	2013-03-07	1	1	2013-04-08	1	1	2013-06-09	1	2	2	2	2											32	62		94
江西省	宜春	2	245	1	1	56	2013-02-07	1	1	2013-03-18	1	1	2013-04-15	1	2	2	2	2											39	28		67
江西省	宜春	2	246	2	1	59	2012-05-14	2	1	2012-07-15	2																		62
江西省	宜春	2	247	2	1	63	2013-03-20	1	1	2013-04-12	1	1	2013-05-20	1	1	1	2	1	1		2013-06-28								23	38	39	61	100
江西省	宜春	2	248	2	1	63	2012-06-01	1	1	2012-07-06	1	1	2012-08-10	1	2	2	2	2											35	35		70
江西省	宜春	2	249	1	2	64	2013-01-09	1	1	2013-03-27	1	1	2013-05-02	1	1	1	2	1	1		2013-05-10								77	36	8	113	121
江西省	宜春	2	250	1	1	74	2012-10-23	1	1	2012-11-28	1	1	2012-12-28	1	2	2	2	2											36	30		66
江西省	宜春	2	251	1	1	22	2012-07-17	1	1	2012-08-01	1	1	2012-09-17	1	2	2	2	2											15	47		62
江西省	宜春	2	252	1	1	54	2013-04-23	1	1	2013-05-23	1	1	2013-08-10	1	2	2	2	2											30	79		109
江西省	宜春	2	253	1	1	63	2013-04-10	1	1	2013-05-17	1	1	2013-06-27	1	2	2	2	2											37	41		78
江西省	宜春	2	254	1	2	26	2012-05-31	1	1	2012-06-24	1	1	2012-07-20	1	1	1	2	2	1		2012-08-06	3	3	3	3				24	26	17	50	67
江西省	宜春	2	255	1	2	52	2013-06-07	1	1	2013-07-06	1	1	2013-08-18	1	2	2	2	2											29	43		72
江西省	宜春	2	256	1	1	74	2013-01-20	1	1	2013-03-21	1	1	2013-05-02	1	2	2	2	2											60	42		102
江西省	宜春	2	257	1	2	23	2012-10-08	1	1	2012-11-07	1	1	2012-12-13	1	2	2	2	2											30	36		66
江西省	宜春	2	258	1	2	70	2013-05-26	1	1	2013-06-27	1	1	2013-07-25	1	2	2	2	2											32	28		60
江西省	宜春	2	259	1	1	43	2012-08-12	1	1	2012-09-03	1	1	2012-10-05	1	2	2	2	2											22	32		54
江西省	宜春	2	260	1	1	62	2013-03-06	1	1	2013-03-29	1	1	2013-05-02	1	2	2	2	2											23	34		57
江西省	宜春	2	261	2	2	48	2012-11-08	1	1	2012-12-03	1	1	2012-12-28	1	2	2	2	2											25	25		50
江西省	宜春	2	262	1	2	39	2012-03-30	1	1	2012-06-06	2																		68
江西省	宜春	2	263	1	1	56	2013-04-11	1	1	2013-05-02	1	1	2013-06-09	1	2	2	2	2											21	38		59
江西省	宜春	2	264	1	1	45	2013-04-15	1	1	2013-05-02	1	1	2013-06-09	1	2	2	2	2											17	38		55
江西省	宜春	2	265	1	1	60	2013-04-03	1	1	2013-04-22	1	1	2013-06-07	1	2	2	2	1											19	46		65
江西省	宜春	2	266	2	1	38	2013-01-06	1	1	2013-01-21	1	1	2013-03-01	1	1	1	2	2	1		2013-03-08	2	3						15	39	7	54	61
江西省	宜春	2	267	1	1	44	2013-06-26	1	1	2013-07-23	1	1	2013-08-19	1	2	1	2	2											27	27		54
江西省	宜春	2	268	2	1	45	2012-03-27	2	1	2012-05-17	1	1	2012-06-15	1	1	1	2	2	1		2012-06-30	2	3	3	3				51	29	15	80	95
江西省	宜春	2	269	1	1	58	2013-02-16	1	1	2013-03-01	1	1	2013-03-26	1	2	2	2	2											13	25		38
江西省	宜春	2	270	1	1	57	2013-04-15	1	1	2013-05-13	1	1	2013-06-24	1	2	2	2	2											28	42		70
江西省	宜春	2	271	1	2	79	2013-04-22	1	1	2013-05-24	1	1	2013-06-09	1	2	2	2	2											32	16		48
江西省	宜春	2	272	2	2	45	2013-05-25	1	1	2013-06-17	1	1	2013-07-18	1	2	2	2	2											23	31		54
江西省	宜春	2	273	1	1	23	2013-05-17	1	1	2013-06-13	1	1	2013-07-25	1	2	2	2	2											27	42		69
江西省	宜春	2	274	1	1	52	2013-04-24	1	1	2013-06-24	2																		61
江西省	宜春	2	275	1	1	44	2012-04-13	1	1	2012-05-03	1	1	2012-06-08	1	2	2	2	2											20	36		56
江西省	宜春	2	276	1	1	51	2012-06-21	1	1	2012-08-01	1	1	2012-08-31	1	2	2	2	2											41	30		71
江西省	宜春	2	277	1	1	60	2012-05-25	1	1	2012-06-24	1	1	2012-07-26	1	2	2	2	2											30	32		62
江西省	宜春	2	278	2	1	50	2013-03-26	1	1	2013-04-07	1	1	2013-05-24	1	2	2	2	2											12	47		59
江西省	宜春	2	279	1	2	68	2012-07-07	1	1	2012-07-30	1	1	2012-09-09	1	2	2	2	2											23	41		64
江西省	宜春	2	280	1	1	64	2013-02-25	1	1	2013-03-29	1	1	2013-05-02	1	2	2	2	2											32	34		66
江西省	宜春	2	281	2	1	76	2012-04-16	1	1	2012-05-02	1	1	2012-06-08	1	2	2	2	2											16	37		53
江西省	宜春	2	282	1	2	35	2013-05-06	1	1	2013-05-27	1	1	2013-06-24	1	2	2	2	2											21	28		49
江西省	宜春	2	283	5	2	46	2012-10-28	1	1	2012-11-28	1	1	2012-12-25	1	1	1	2	2	1		2012-12-25	8	8	8	8	3	2013-02-16	53	31	27	0	58	58
江西省	宜春	2	284	2	1	39	2013-03-25	1	1	2013-04-15	1	1	2013-05-22	1	2	2	2	2											21	37		58
江西省	宜春	2	285	1	1	73	2013-04-10	1	1	2013-05-07	1	1	2013-06-09	1	2	2	2	2											27	33		60
江西省	宜春	2	286	2	1	73	2013-02-01	1	1	2013-03-12	1	1	2013-04-24	1	1	1	2	1	1		2013-05-30	8	8	8	8	7	2013-06-07	8	39	43	36	82	118
江西省	宜春	2	287	7	2	46	2012-07-03	2	1	2012-09-03	2																		62
江西省	宜春	2	288	1	1	54	2012-11-08	1	1	2012-12-03	1	1	2012-12-28	1	2	2	2	2											25	25		50
江西省	宜春	2	289	1	2	23	2012-06-14	1	1	2012-07-24	1	1	2012-08-10	1	1	2	2	2											40	17		57
江西省	宜春	2	290	2	1	67	2012-06-01	2	1	2012-07-06	2																		35
江西省	宜春	2	291	1	1	80	2013-04-08	1	1	2013-04-22	1	1	2013-06-09	1	2	2	2	2											14	48		62
江西省	宜春	2	292	2	1	62	2012-08-20	1	1	2012-09-21	1	1	2012-10-26	1	2	2	2	2											32	35		67
江西省	宜春	2	293	2	1	60	2013-04-19	1	1	2013-05-03	1	1	2013-06-20	1	1	2	2	2											14	48		62
江西省	宜春	2	294	1	1	58	2013-03-04	1	1	2013-03-25	1	1	2013-05-06	1	2	2	2	2											21	42		63
江西省	宜春	2	295	1	1	55	2012-08-31	1	1	2012-09-28	1	1	2012-10-26	1	2	2	2	2											28	28		56
江西省	宜春	2	296	1	2	79	2013-04-27	1	1	2013-05-17	1	1	2013-06-14	1	2	2	2	1											20	28		48
江西省	宜春	2	297	1	1	34	2012-08-31	1	1	2012-09-10	1	1	2012-10-16	1	2	2	2	2											10	36		46
江西省	宜春	2	298	1	1	39	2013-05-16	1	1	2013-05-31	1	1	2013-07-03	1	2	2	2	2											15	33		48
江西省	宜春	2	299	1	1	28	2012-12-27	1	1	2013-01-17	1	1	2013-02-22	1	2	2	2	2											21	36		57
江西省	宜春	2	300	1	1	48	2013-03-11	1	1	2013-04-08	1	1	2013-06-09	1	2	2	2	2											28	62		90
江西省	宜春	2	301	1	1	34	2013-01-14	1	1	2013-03-15	1	1	2013-04-08	1	2	2	2	2											60	24		84
江西省	宜春	2	302	1	1	51	2012-07-22	1	1	2012-08-12	1	1	2012-09-27	1	2	2	2	2											21	46		67
江西省	宜春	2	303	1	1	48	2013-02-04	1	1	2013-03-12	1	1	2013-04-10	1	2	2	2	2											36	29		65
江西省	宜春	2	304	2	1	57	2013-04-29	1	1	2013-06-03	1	1	2013-07-18	1	1	1	1	1	2	2									35	45		80
江西省	宜春	2	305	7	1	36	2012-04-23	2	1	2012-05-09	2																		16
江西省	宜春	2	306	2	1	38	2012-08-01	1	1	2012-08-17	1	1	2012-09-17	1	2	2	2	2											16	31		47
江西省	宜春	2	307	2	2	76	2012-09-19	1	1	2012-09-28	1	1	2012-10-25	1	1	2	2	1											9	27		36
江西省	宜春	2	308	2	2	55	2012-05-30	2	1	2012-06-30	1	1	2012-09-17	1	1	1	2	1	1		2012-09-26	3	3	3	3				31	79	9	110	119
江西省	宜春	2	309	1	1	71	2013-03-11	1	1	2013-04-09	1	1	2013-05-20	1	2	2	2	2											29	41		70
江西省	宜春	2	310	7	1	49	2013-02-27	2	1	2013-04-23	1	1	2013-05-20	1	1	1	2	2	1		2013-06-10								55	27	21	82	103
江西省	宜春	2	311	1	2	68	2012-07-24	1	1	2012-08-14	1	1	2012-09-17	1	2	2	2	2											21	34		55
江西省	宜春	2	312	1	1	72	2012-11-16	1	1	2012-12-26	1	1	2013-01-28	1	2	2	2	2											40	33		73
江西省	宜春	2	313	1	1	60	2013-05-14	1	1	2013-05-29	1	1	2013-07-03	1	2	2	2	2											15	35		50
江西省	宜春	2	314	1	1	67	2012-08-13	1	1	2012-08-27	1	1	2012-10-05	1	2	2	2	2											14	39		53
江西省	宜春	2	315	1	2	65	2013-03-06	1	1	2013-04-08	1	1	2013-05-02	1	2	2	2	2											33	24		57
江西省	宜春	2	316	1	1	51	2013-04-02	1	1	2013-04-16	1	1	2013-06-09	1	2	2	2	2											14	54		68
江西省	宜春	2	317	2	1	28	2013-02-25	1	1	2013-03-28	1	1	2013-05-02	1	1	1	2	1	1		2013-05-31								31	35	29	66	95
江西省	宜春	2	318	1	1	87	2013-02-26	1	1	2013-03-29	1	1	2013-04-25	1	2	2	2	2											31	27		58
江西省	宜春	2	319	2	1	58	2012-10-22	1	1	2012-11-28	1	1	2013-01-12	2	1	2	2	2											37	45		82
江西省	宜春	2	320	2	1	68	2013-04-19	2	1	2013-06-20	2																		62
江西省	宜春	2	321	1	1	44	2013-03-21	1	1	2013-04-13	1	1	2013-05-20	1	2	2	2	2											23	37		60
江西省	宜春	2	322	2	1	26	2013-05-06	1	1	2013-05-25	1	1	2013-07-18	1	2	2	2	2											19	54		73
江西省	宜春	2	323	1	2	45	2013-03-01	1	1	2013-03-22	1	1	2013-05-06	1	2	2	2	2											21	45		66
江西省	宜春	2	324	5	1	38	2011-12-10	1	1	2012-01-04	1	1	2012-02-04	1	1	1	2	2	1		2012-06-04	8	8	8	8	7	2012-08-03	60	25	31	121	56	177
江西省	宜春	2	325	1	1	26	2013-01-07	1	1	2013-01-21	1	1	2013-03-01	1	2	2	2	2											14	39		53
江西省	宜春	2	326	1	1	57	2012-08-29	1	1	2012-09-30	1	1	2012-10-26	1	2	2	2	2											32	26		58
江西省	宜春	2	327	1	1	76	2012-03-08	1	1	2012-05-03	2																		56
江西省	宜春	2	328	1	1	41	2012-06-14	1	1	2012-06-21	1	1	2012-08-20	1	1	2	2	2											7	60		67
江西省	宜春	2	329	2	1	42	2012-04-17	1	1	2012-05-25	1	1	2012-07-05	1	1	1	2	1	1		2012-07-12	8	8	8	8	3	2012-08-15	34	38	41	7	79	86
江西省	宜春	2	330	1	1	43	2013-02-26	1	1	2013-05-06	1	1	2013-05-20	1	2	2	2	2											69	14		83
江西省	宜春	2	331	1	1	70	2013-05-06	1	1	2013-06-06	1	1	2013-07-17	1	2	2	2	2											31	41		72
江西省	宜春	2	332	1	1	50	2013-04-27	1	1	2013-05-11	1	1	2013-06-14	1	2	2	2	2											14	34		48
江西省	宜春	2	333	7	1	78	2012-05-07	2	1	2012-05-21	1	1	2012-09-27	1	1	1	2	2	2	4									14	129		143
江西省	宜春	2	334	1	2	47	2012-04-27	1	1	2012-05-17	1	1	2012-06-28	1	2	2	2	2											20	42		62
江西省	宜春	2	335	1	2	26	2012-09-01	1	1	2012-10-16	1	1	2012-11-18	1	1	2	2	2											45	33		78
江西省	宜春	2	336	1	1	16	2013-04-01	1	1	2013-04-22	1	1	2013-06-09	1	2	2	2	2											21	48		69
江西省	宜春	2	337	1	1	45	2013-01-06	1	1	2013-02-14	1	1	2013-03-21	1	2	2	2	2											39	35		74
江西省	宜春	2	338	2	1	58	2013-04-29	1	1	2013-05-20	1	1	2013-07-18	1	2	2	2	2											21	59		80
江西省	宜春	2	339	1	2	60	2013-03-12	1	1	2013-03-26	1	1	2013-05-02	1	2	2	2	2											14	37		51
江西省	宜春	2	340	1	1	51	2012-07-23	1	1	2012-08-07	1	1	2012-09-17	1	2	2	2	2											15	41		56
江西省	宜春	2	341	1	1	82	2013-02-27	1	1	2013-03-29	1	1	2013-05-02	1	2	2	2	2											30	34		64
江西省	宜春	2	342	1	1	53	2013-02-27	1	1	2013-03-21	1	1	2013-05-02	1	2	2	2	2											22	42		64
江西省	宜春	2	343	7	1	70	2012-04-10	2	1	2012-05-22	2																		42
江西省	宜春	2	344	2	1	63	2013-04-20	1	1	2013-05-08	1	1	2013-06-21	1	2	2	2	2											18	44		62
江西省	宜春	2	345	2	1	54	2012-04-26	1	1	2012-06-01	1	1	2012-07-05	1	1	1	2	1	1		2012-07-07	2	1	2	3				36	34	2	70	72
江西省	宜春	2	346	2	1	68	2012-04-11	2	1	2012-05-26	2																		45
江西省	宜春	2	347	1	1	46	2013-04-29	1	1	2013-05-31	1	1	2013-07-03	1	2	2	2	2											32	33		65
江西省	宜春	2	348	2	1	63	2013-05-14	1	1	2013-05-28	1	1	2013-06-24	1	2	2	2	2											14	27		41
江西省	宜春	2	349	1	2	72	2012-08-18	1	1	2012-09-28	1	1	2012-10-12	1	1	1	2	2	1		2012-11-04	8	8	8	8	7	2013-01-15	72	41	14	23	55	78
江西省	宜春	2	350	1	1	37	2013-02-22	1	1	2013-03-25	1	1	2013-05-02	1	2	2	2	2											31	38		69
江西省	宜春	2	351	1	1	52	2012-11-24	1	1	2012-12-27	1	1	2013-01-25	1	2	2	2	2											33	29		62
江西省	宜春	2	352	1	1	79	2012-05-22	2	1	2012-06-21	2																		30
江西省	宜春	2	353	1	1	28	2013-01-14	1	1	2013-02-14	1	1	2013-03-20	1	2	2	2	2											31	34		65
江西省	宜春	2	354	2	2	35	2012-12-25	1	1	2013-01-08	1	1	2013-02-22	1	2	2	2	2											14	45		59
江西省	宜春	2	355	1	1	81	2012-09-26	1	1	2012-10-10	1	1	2012-11-22	1	2	2	2	2											14	43		57
江西省	宜春	2	356	1	2	42	2013-04-26	1	1	2013-05-15	1	1	2013-08-10	1	2	2	2	2											19	87		106
江西省	宜春	2	357	1	1	55	2013-02-16	1	1	2013-03-15	1	1	2013-04-08	1	2	2	2	2											27	24		51
江西省	宜春	2	358	1	2	70	2013-03-14	1	1	2013-04-05	1	1	2013-05-20	1	2	2	2	2											22	45		67
江西省	宜春	2	359	2	1	21	2012-07-19	1	1	2012-08-20	1	1	2012-09-27	1	2	1	2	2											32	38		70
江西省	宜春	2	360	1	2	47	2012-07-04	1	1	2012-07-16	1	1	2012-08-31	1	2	2	2	2											12	46		58
江西省	宜春	2	361	1	1	63	2013-03-07	1	1	2013-03-27	1	1	2013-05-02	1	2	2	2	2											20	36		56
江西省	宜春	2	362	1	1	73	2012-06-01	1	1	2012-06-25	1	1	2012-07-26	1	2	2	2	1											24	31		55
江西省	宜春	2	363	1	2	60	2013-06-26	1	1	2013-07-23	1	1	2013-08-22	1	2	2	2	2											27	30		57
江西省	宜春	2	364	1	1	73	2012-08-07	1	1	2012-08-21	1	1	2012-09-27	1	1	1	2	1	1		2012-10-27	3	3						14	37	30	51	81
江西省	宜春	2	365	1	1	56	2013-06-25	1	1	2013-07-25	1	1	2013-08-10	1	1	2	2	2											30	16		46
江西省	宜春	2	366	1	1	39	2013-03-19	1	1	2013-04-08	1	1	2013-05-20	1	2	2	2	2											20	42		62
江西省	宜春	2	367	1	1	39	2013-03-22	1	1	2013-05-07	1	1	2013-05-27	1	1	1	2	2	2	2									46	20		66
江西省	宜春	2	368	1	1	65	2013-06-30	1	1	2013-08-13	1	1	2013-09-16	1	2	1	2	2											44	34		78
江西省	宜春	2	369	1	1	48	2012-11-24	1	1	2012-12-27	1	1	2013-01-25	1	2	2	2	2											33	29		62
江西省	宜春	2	370	1	1	38	2013-03-08	1	1	2013-04-10	1	1	2013-05-15	1	2	2	2	2											33	35		68
江西省	宜春	2	371	1	1	80	2012-05-12	1	1	2012-06-16	1	1	2012-07-18	1	2	2	2	2											35	32		67
江西省	宜春	2	372	1	1	54	2013-03-12	2	1	2013-05-15	1	1	2013-06-14	1	1	2	2	2											64	30		94
江西省	宜春	2	373	1	1	73	2013-04-02	1	1	2013-04-22	1	1	2013-06-07	1	1	1	2	1	2	2									20	46		66
江西省	宜春	2	374	1	1	34	2012-12-10	1	1	2012-12-24	1	1	2013-01-30	1	1	2	2	2											14	37		51
江西省	宜春	2	375	2	1	70	2012-11-23	1	1	2012-12-20	1	1	2013-01-31	1	1	1	2	2	2	4									27	42		69
江西省	宜春	2	376	2	1	71	2012-06-01	1	1	2012-06-22	1	1	2012-07-20	2	1	1	1	1											21	28		49
江西省	宜春	2	377	1	1	60	2013-02-21	1	1	2013-04-23	1	1	2013-05-20	1	1	1	2	2	1		2013-05-27								61	27	7	88	95
江西省	宜春	2	378	7	2	44	2012-04-11	2	1	2012-05-31	2																		50
江西省	宜春	2	379	1	1	41	2012-10-30	1	1	2012-11-28	1	1	2012-12-28	1	2	2	2	2											29	30		59
江西省	宜春	2	380	1	1	42	2012-07-16	1	1	2012-07-30	1	1	2012-09-09	1	2	2	2	2											14	41		55
江西省	宜春	2	381	1	2	45	2013-01-10	1	1	2013-03-18	1	1	2013-04-25	1	2	2	2	2											67	38		105
江西省	宜春	2	382	1	1	89	2012-10-19	1	1	2012-11-16	1	1	2012-12-28	1	1	1	2	2	2	4									28	42		70
江西省	宜春	2	383	1	2	57	2012-04-05	1	1	2012-06-28	2																		84
江西省	宜春	2	384	1	1	27	2013-03-19	1	1	2013-04-08	1	1	2013-05-20	1	2	2	2	2											20	42		62
江西省	宜春	2	385	2	1	51	2012-04-24	1	1	2012-05-23	1	1	2012-06-28	1	2	1	2	2											29	36		65
江西省	宜春	2	386	1	2	25	2013-04-08	1	1	2013-05-02	1	1	2013-06-09	1	2	2	2	2											24	38		62
江西省	宜春	2	387	1	1	41	2013-02-19	1	1	2013-03-05	1	1	2013-04-15	1	2	2	2	2											14	41		55
江西省	宜春	2	388	1	1	47	2013-04-08	1	1	2013-04-22	1	1	2013-06-07	1	2	2	2	1											14	46		60
江西省	宜春	2	389	6	1	65	2012-09-17	1	1	2012-10-26	1	1	2012-12-03	1	2	2	2	2											39	38		77
江西省	宜春	2	390	1	1	81	2012-11-18	1	1	2012-12-27	1	1	2013-01-21	1	2	2	2	2											39	25		64
江西省	宜春	2	391	1	1	79	2012-09-17	1	1	2012-09-28	1	1	2012-11-15	1	2	2	2	2											11	48		59
江西省	宜春	2	392	1	2	59	2012-08-14	1	1	2012-09-10	1	1	2012-10-16	1	2	2	2	2											27	36		63
江西省	宜春	2	393	2	2	53	2012-12-24	2	1	2013-02-05	2																		43
江西省	宜春	2	394	1	1	31	2013-05-19	1	1	2013-06-13	1	1	2013-07-04	1	1	1	2	1	2	2									25	21		46
江西省	宜春	2	395	1	1	50	2012-04-25	1	1	2012-05-28	2																		33
江西省	宜春	2	396	1	1	58	2013-03-18	2	1	2013-04-08	1	1	2013-06-09	1	2	2	2	2											21	62		83
江西省	宜春	2	397	1	1	34	2012-03-26	1	1	2012-08-30	1	1	2012-10-16	1	2	2	2	2											157	47		204
江西省	宜春	2	398	1	1	69	2013-01-11	1	1	2013-02-22	1	1	2013-03-20	1	2	2	2	2											42	26		68
江西省	宜春	2	399	2	1	44	2013-03-03	1	1	2013-05-31	1	1	2013-07-03	1	2	2	2	2											89	33		122
江西省	宜春	2	400	1	1	65	2012-10-16	2	1	2012-12-12	1	1	2013-01-17	1	1	1	2	2	1		2013-02-20	3	3						57	36	34	93	127
江西省	宜春	2	401	1	1	59	2012-09-06	1	1	2012-10-09	1	1	2012-11-15	1	1	2	2	2											33	37		70
江西省	宜春	2	402	2	2	30	2012-03-20	1	1	2012-06-11	1	1	2012-07-10	1	1	1	2	1	1		2012-07-14	2	3	2	3				83	29	4	112	116
江西省	宜春	2	403	1	1	45	2013-05-16	1	1	2013-05-31	1	1	2013-07-03	1	2	2	2	2											15	33		48
江西省	宜春	2	404	4	1	27	2012-07-12	1	1	2012-08-14	1	1	2012-09-28	1	1	1	2	2	2	1									33	45		78
江西省	宜春	2	405	1	1	71	2013-04-22	1	1	2013-05-29	1	1	2013-07-03	1	2	2	2	2											37	35		72
江西省	宜春	2	406	2	1	57	2012-07-09	1	1	2012-08-01	1	1	2012-09-09	1	2	2	2	2											23	39		62
江西省	宜春	2	407	1	1	50	2013-06-05	1	1	2013-06-13	1	1	2013-07-25	1	2	2	2	2											8	42		50
江西省	宜春	2	408	1	1	24	2013-01-16	1	1	2013-02-22	1	1	2013-03-21	1	1	2	2	1											37	27		64
江西省	宜春	2	409	1	1	82	2012-10-17	1	1	2012-11-19	1	1	2013-01-15	1	1	1	2	1	2	2									33	57		90
江西省	宜春	2	410	2	1	55	2013-03-20	1	1	2013-04-12	1	1	2013-05-20	1	2	2	2	2											23	38		61
江西省	宜春	2	411	1	1	22	2012-10-18	1	1	2012-11-06	1	1	2012-12-08	1	2	2	2	2											19	32		51
江西省	宜春	2	412	1	1	61	2013-03-04	1	1	2013-03-25	1	1	2013-05-02	1	2	2	2	2											21	38		59
江西省	宜春	2	413	1	1	85	2013-03-20	1	1	2013-04-12	1	1	2013-05-20	1	2	2	2	2											23	38		61
江西省	宜春	2	414	1	1	48	2013-02-25	1	1	2013-03-11	1	1	2013-04-15	1	2	2	2	2											14	35		49
江西省	宜春	2	415	1	1	26	2012-08-20	1	1	2012-09-03	1	1	2012-10-05	1	2	2	2	2											14	32		46
江西省	宜春	2	416	2	1	54	2012-07-19	1	1	2012-08-09	1	1	2012-09-17	1	2	2	2	2											21	39		60
江西省	宜春	2	417	2	1	57	2013-02-18	1	1	2013-03-18	1	1	2013-04-22	1	1	2	2	2											28	35		63
江西省	宜春	2	418	1	2	57	2013-05-06	1	1	2013-05-31	1	1	2013-07-03	1	2	2	2	2											25	33		58
江西省	宜春	2	419	1	1	29	2012-10-19	1	1	2012-11-26	1	1	2012-12-28	1	1	1	2	1	1		2013-03-27	3	3						38	32	89	70	159
江西省	宜春	2	420	1	1	63	2012-05-02	1	1	2012-06-21	1	1	2012-07-26	1	2	2	2	2											50	35		85
江西省	宜春	2	421	1	1	79	2013-04-02	1	1	2013-04-22	1	1	2013-06-09	1	2	2	2	2											20	48		68
江西省	宜春	2	422	1	1	65	2013-03-01	1	1	2013-06-03	2																		94
江西省	宜春	2	423	1	1	63	2012-07-01	1	1	2012-07-24	1	1	2012-08-20	1	2	2	2	2											23	27		50
江西省	宜春	2	424	1	1	55	2012-10-17	2	1	2012-11-13	1	1	2012-12-13	1	2	1	2	1											27	30		57
江西省	宜春	2	425	2	1	53	2013-04-13	1	1	2013-05-02	1	1	2013-06-07	1	1	1	2	2	2	2									19	36		55
江西省	宜春	2	426	1	1	50	2013-01-31	1	1	2013-03-04	1	1	2013-05-02	1	1	1	1	1	2	4									32	59		91
江西省	宜春	2	427	2	1	59	2012-04-26	1	1	2012-05-22	1	1	2012-06-28	2	2	2	2	2											26	37		63
江西省	宜春	2	428	6	1	50	2012-06-21	1	1	2012-08-20	2																		60
江西省	宜春	2	429	1	1	53	2012-07-11	1	1	2012-08-16	1	1	2012-09-27	1	2	2	2	2											36	42		78
江西省	宜春	2	430	2	1	34	2012-06-20	1	1	2012-07-11	1	1	2012-08-20	1	1	1	2	2	1		2012-09-03	2	2	3	3				21	40	14	61	75
江西省	宜春	2	431	1	1	56	2012-10-23	1	1	2012-11-30	1	1	2013-01-12	1	2	2	2	2											38	43		81
江西省	宜春	2	432	1	2	44	2013-05-15	1	1	2013-06-13	1	1	2013-07-18	1	2	2	2	2											29	35		64
江西省	宜春	2	433	1	1	47	2013-06-25	1	1	2013-07-18	1	1	2013-08-22	1	2	2	2	2											23	35		58
江西省	宜春	2	434	1	2	73	2013-05-24	1	1	2013-07-24	2																		61
江西省	宜春	2	435	1	2	20	2013-01-29	1	1	2013-02-12	1	1	2013-03-20	1	2	2	2	2											14	36		50
江西省	宜春	2	436	1	2	11	2013-05-14	1	1	2013-05-28	1	1	2013-07-03	1	2	2	2	2											14	36		50
江西省	宜春	2	437	2	1	51	2012-05-16	2	1	2012-07-17	1	1	2012-09-17	1	1	1	2	1	1		2012-09-24	3	3	3	3				62	62	7	124	131
江西省	宜春	2	438	1	1	42	2013-05-09	1	1	2013-05-31	1	1	2013-07-03	1	2	2	2	2											22	33		55
江西省	宜春	2	439	1	1	32	2013-02-20	1	1	2013-03-06	1	1	2013-04-15	1	2	2	2	2											14	40		54
江西省	宜春	2	440	1	1	59	2013-06-18	1	1	2013-07-01	1	1	2013-08-10	1	2	2	2	2											13	40		53
江西省	宜春	2	441	1	1	77	2012-07-03	1	1	2012-07-17	1	1	2012-08-20	1	2	2	2	2											14	34		48
江西省	宜春	2	442	1	1	21	2012-05-07	2	1	2012-07-07	2																		61
江西省	宜春	2	443	1	2	41	2013-06-21	1	1	2013-08-06	1	1	2013-08-30	1	2	2	2	2											46	24		70
江西省	宜春	2	444	1	1	26	2012-07-03	1	1	2012-08-06	2																		34
江西省	宜春	2	445	2	1	66	2012-10-20	1	1	2012-11-15	1	1	2012-12-13	2	1	1	1	1											26	28		54
江西省	宜春	2	446	1	1	34	2013-01-17	1	1	2013-02-04	1	1	2013-03-20	1	1	2	2	2											18	44		62
江西省	宜春	2	447	1	1	27	2013-03-21	1	1	2013-04-08	1	1	2013-05-20	1	2	2	2	2											18	42		60
江西省	宜春	2	448	1	1	65	2013-04-21	1	1	2013-05-28	1	1	2013-06-28	1	2	2	2	2											37	31		68
江西省	宜春	2	449	1	1	67	2013-04-13	1	1	2013-05-02	1	1	2013-06-09	1	2	2	2	2											19	38		57
江西省	宜春	2	450	7	1	36	2013-01-10	2	1	2013-03-15	1	1	2013-04-08	1	1	1	2	1	1		2013-04-11								64	24	3	88	91
江西省	宜春	2	451	2	1	58	2012-07-11	1	1	2012-08-01	1	1	2012-09-09	1	1	1	2	2	1		2013-02-27	3	3						21	39	171	60	231
江西省	宜春	2	452	4	1	57	2012-01-14	1	1	2012-07-10	1	1	2012-08-31	1	2	2	2	2											178	52		230
江西省	宜春	2	453	1	1	26	2012-09-04	1	1	2012-09-18	1	1	2012-10-26	1	2	2	2	2											14	38		52
江西省	宜春	2	454	1	2	48	2012-06-15	1	1	2012-06-29	1	1	2012-08-20	1	2	2	2	2											14	52		66
江西省	宜春	2	455	1	1	51	2013-02-23	2	1	2013-05-17	1	1	2013-06-09	1	2	2	2	2											83	23		106
江西省	宜春	2	456	2	1	40	2013-03-06	1	1	2013-03-18	1	1	2013-04-26	1	2	2	2	2											12	39		51
江西省	宜春	2	457	1	1	69	2012-11-07	1	1	2012-11-29	1	1	2013-01-12	2	2	1	2	2											22	44		66
江西省	宜春	2	458	2	1	78	2012-12-16	1	1	2013-01-14	1	1	2013-04-24	1	1	1	2	1	2	2									29	100		129
江西省	宜春	2	459	1	1	56	2012-07-18	1	1	2012-08-22	1	1	2012-09-27	1	2	2	2	2											35	36		71
江西省	宜春	2	460	5	2	24	2012-06-26	1	1	2012-07-30	1	1	2012-08-31	1	1	1	2	1	1		2012-09-10	3	3	3	3				34	32	10	66	76
江西省	宜春	2	461	1	1	52	2013-06-20	1	1	2013-07-24	1	1	2013-08-30	1	2	2	2	2											34	37		71
江西省	宜春	2	462	1	1	30	2012-08-21	1	1	2012-09-28	1	1	2012-10-16	1	2	2	2	2											38	18		56
江西省	宜春	2	463	1	1	61	2012-07-24	1	1	2012-08-12	1	1	2012-09-27	1	2	2	2	2											19	46		65
江西省	宜春	2	464	1	1	41	2013-03-04	1	1	2013-03-25	1	1	2013-05-02	1	2	2	2	2											21	38		59
江西省	宜春	2	465	1	1	61	2013-04-27	1	1	2013-05-31	1	1	2013-07-03	1	2	2	2	2											34	33		67
江西省	宜春	2	466	1	1	57	2012-03-22	1	1	2012-04-05	1	1	2012-08-31	1	2	2	2	2											14	148		162
江西省	宜春	2	467	1	1	78	2012-07-23	1	1	2012-08-12	1	1	2012-09-27	1	2	2	2	2											20	46		66
江西省	宜春	2	468	1	1	37	2013-03-19	1	1	2013-05-06	1	1	2013-06-19	1	2	2	2	2											48	44		92
江西省	宜春	2	469	1	1	39	2013-03-29	1	1	2013-05-06	1	1	2013-06-09	1	2	2	2	2											38	34		72
江西省	宜春	2	470	1	1	68	2013-06-24	1	1	2013-07-25	1	1	2013-08-22	1	2	2	2	2											31	28		59
江西省	宜春	2	471	7	1	73	2012-04-25	2	1	2012-05-09	2																		14
江西省	宜春	2	472	7	2	69	2013-03-08	2	1	2013-04-15	1	1	2013-05-20	1	2	2	2	2											38	35		73
江西省	宜春	2	473	1	2	67	2013-03-07	1	1	2013-03-27	1	1	2013-05-02	1	2	2	2	2											20	36		56
江西省	宜春	2	474	1	1	29	2013-04-19	1	1	2013-05-17	1	1	2013-06-09	1	2	2	2	2											28	23		51
江西省	宜春	2	475	1	1	68	2013-01-14	1	1	2013-03-21	1	1	2013-05-02	1	2	2	2	2											66	42		108
江西省	宜春	2	476	1	1	56	2012-10-30	1	1	2012-11-27	1	1	2012-12-28	2	1	1	2	1											28	31		59
江西省	宜春	2	477	2	1	46	2012-05-14	1	1	2012-06-16	1	1	2012-07-18	1	1	2	2	2											33	32		65
黑龙江省	哈尔滨市	2	478	4	1	51	2009-11-10	1	1	2009-12-09	1	1	2010-01-21	1	2	2													29	43		72
黑龙江省	哈尔滨市	2	479	7	1	82	2009-11-10	1	1	2009-12-24	1	1	2010-02-05	1	1	1			1		2010-03-09	2	2	2	2	1	2012-03-08	730	44	43	32	87	119
黑龙江省	哈尔滨市	2	480	7	2	75	2009-11-18	1	1	2009-12-23	1	1	2010-02-25	1	2	1						3	3	3	3				35	64		99
黑龙江省	哈尔滨市	2	481	7	1	54	2009-11-18	1	1	2010-01-07	1	1	2010-02-23	1	2	1						2	2	2	1				50	47		97
黑龙江省	哈尔滨市	2	482	3	1	48	2009-11-18	1	1	2009-12-23	1	1	2010-02-05	1	2	2						3	3	3	3				35	44		79
黑龙江省	哈尔滨市	2	483	7	1	58	2009-11-18	1	1	2009-12-23	1	1	2010-02-05	1	1	1			1		2010-03-09	2	2	2	2	1	2012-03-08	730	35	44	32	79	111
黑龙江省	哈尔滨市	2	484	1	1	49	2012-11-05	1	1	2012-12-12	1	1	2013-01-12	1	1	2	2	2											37	31		68
黑龙江省	哈尔滨市	2	485	2	1	27	2009-11-18	1	1	2009-12-23	1	1	2010-02-05	1	2	2						3	3	3	3				35	44		79
黑龙江省	哈尔滨市	2	486	1	2	34	2009-11-18	1	1	2009-12-09	1	1	2010-01-21	1	2	2						2	3	2	1				21	43		64
黑龙江省	哈尔滨市	2	487	1	1	41	2009-11-18	1	1	2009-12-24	1	1	2010-02-25	1	2	1						2	2	2	2				36	63		99
黑龙江省	哈尔滨市	2	488	2	1	59	2009-11-18	1	1	2009-12-23	1	1	2010-02-05	1	2	2						3	3	3	3				35	44		79
黑龙江省	哈尔滨市	2	489	7	1	58	2012-12-27	1	1	2013-01-28	1	1	2013-04-08	1	1	1	1	1	2	5									32	70		102
黑龙江省	哈尔滨市	2	490	7	2	52	2009-11-18	1	1	2010-01-07	1	1	2010-02-23	1	2	2						1	1						50	47		97
黑龙江省	哈尔滨市	2	492	2	1	52	2009-11-20	1	1	2010-01-07	1	1	2010-02-23	1	1	1			2	5									48	47		95
黑龙江省	哈尔滨市	2	493	1	1	52	2009-11-20	1	1	2009-12-23	1	1	2010-04-06	1	1	1			2	1									33	104		137
黑龙江省	哈尔滨市	2	494	2	1	40	2009-11-20	1	1	2009-12-23	1	1	2010-02-05	1	2	2													33	44		77
黑龙江省	哈尔滨市	2	495	1	1	66	2009-11-20	1	1	2009-12-09	1	1	2010-01-21	1	1	2													19	43		62
黑龙江省	哈尔滨市	2	496	2	1	53	2009-11-20	1	1	2009-12-09	1	1	2010-01-21	1	1	1			2	3									19	43		62
黑龙江省	哈尔滨市	2	497	2	1	43	2009-11-23	1	1	2010-01-07	1	1	2010-02-23	1	2	2													45	47		92
黑龙江省	哈尔滨市	2	498	3	1	38	2009-11-23	1	1	2009-12-23	1	1	2010-02-25	1	1	1			2	4									30	64		94
黑龙江省	哈尔滨市	2	499	2	1	46	2009-11-24	1	1	2010-01-07	1	1	2010-02-23	1	2	2													44	47		91
黑龙江省	哈尔滨市	2	500	4	1	53	2009-11-24	1	1	2010-01-07	1	1	2010-02-23	1	2	1													44	47		91
黑龙江省	哈尔滨市	2	501	2	1	50	2009-11-24	1	1	2010-01-07	1	1	2010-02-23	1	2	2													44	47		91
黑龙江省	哈尔滨市	2	502	2	1	79	2009-11-26	1	1	2009-12-23	1	1	2010-04-06	1	1	1			2	4									27	104		131
黑龙江省	哈尔滨市	2	503	4	1	30	2009-11-27	1	1	2009-12-23	1	1	2010-02-05	1	2	2													26	44		70
黑龙江省	哈尔滨市	2	504	1	1	30	2009-11-27	1	1	2010-01-07	1	1	2010-02-23	1	2	2													41	47		88
黑龙江省	哈尔滨市	2	505	1	1	39	2009-11-27	1	1	2009-12-23	1	1	2010-02-05	1	2	2													26	44		70
黑龙江省	哈尔滨市	2	506	5	1	55	2009-11-27	1	1	2009-12-23	1	1	2010-02-05	1	2	2													26	44		70
黑龙江省	哈尔滨市	2	507	7	1	32	2009-11-27	1	1	2009-12-24	1	1	2010-03-02	1	1	1			2	5									27	68		95
黑龙江省	哈尔滨市	2	508	5	1	49	2009-11-27	1	1	2009-12-23	1	1	2010-02-25	1	2	1													26	64		90
黑龙江省	哈尔滨市	2	509	2	1	48	2009-11-27	1	1	2009-12-24	1	1	2010-02-05	1	1	1			1		2010-04-27	2	2	2	1	5	2012-04-26	730	27	43	81	70	151
黑龙江省	哈尔滨市	2	510	3	1	48	2009-11-27	1	1	2009-12-24	1	1	2010-04-06	1	1	2													27	103		130
黑龙江省	哈尔滨市	2	511	1	1	45	2009-11-27	1	1	2010-01-07	1	1	2010-02-23	1	1	2													41	47		88
黑龙江省	哈尔滨市	2	512	2	1	35	2009-12-02	1	1	2010-02-23	1	1	2010-05-31	1	1	1			1		2012-07-10	8	8	8	8	7	2012-12-01	144	83	97	771	180	951
黑龙江省	哈尔滨市	2	513	5	1	42	2009-12-02	1	1	2010-01-20	1	1	2010-02-25	1	2	2													49	36		85
黑龙江省	哈尔滨市	2	514	7	2	42	2009-12-03	1	1	2010-01-20	1	1	2010-02-23	1	2	2	2	2											48	34		82
黑龙江省	哈尔滨市	2	515	2	1	44	2009-12-03	1	1	2009-12-24	1	1	2010-02-25	1	2	2													21	63		84
黑龙江省	哈尔滨市	2	517	2	1	49	2009-12-04	1	1	2010-02-23	1	1	2010-05-31	1	1	1			2	1									81	97		178
黑龙江省	哈尔滨市	2	518	3	1	35	2009-12-04	1	1	2010-03-08	1	1	2010-05-31	1	1	1			1		2011-04-21	3	3	3	3	2	2013-04-20	730	94	84	325	178	503
黑龙江省	哈尔滨市	2	519	3	2	32	2009-12-04	1	1	2010-01-07	1	1	2010-02-23	1	1	2													34	47		81
黑龙江省	哈尔滨市	2	520	7	2	36	2009-12-04	1	1	2010-01-20	1	1	2010-02-25	1	2	1													47	36		83
黑龙江省	哈尔滨市	2	521	7	2	61	2009-12-04	1	1	2010-01-21	1	1	2010-02-23	1	1	2													48	33		81
黑龙江省	哈尔滨市	2	522	5	1	41	2009-12-04	1	1	2010-01-20	1	1	2010-03-02	1	1	2													47	41		88
黑龙江省	哈尔滨市	2	523	3	1	38	2009-12-07	1	1	2010-02-23	1	1	2010-06-17	1	1	1			2	4									78	114		192
黑龙江省	哈尔滨市	2	524	7	1	47	2009-12-07	1	1	2010-02-23	2																		78
黑龙江省	哈尔滨市	2	525	2	1	57	2009-12-08	1	1	2010-02-23	1	1	2010-05-31	1	1	1			2	3									77	97		174
黑龙江省	哈尔滨市	2	526	2	1	23	2009-12-08	1	1	2010-01-20	1	1	2010-02-25	1	1	1			1		2011-08-20	8	8	8	8	3	2012-02-14	178	43	36	541	79	620
黑龙江省	哈尔滨市	2	527	3	1	35	2009-12-07	1	1	2010-01-20	1	1	2010-02-25	1	2	2													44	36		80
黑龙江省	哈尔滨市	2	528	7	1	44	2009-12-07	1	1	2010-02-23	2																		78
黑龙江省	哈尔滨市	2	529	7	1	27	2009-12-11	1	1	2010-03-08	1	1	2010-05-31	1	1	1			2	1									87	84		171
黑龙江省	哈尔滨市	2	530	7	2	49	2009-12-16	1	1	2010-02-23	1	1	2010-05-31	1	1	1			2	1									69	97		166
黑龙江省	哈尔滨市	2	531	7	1	54	2009-12-16	1	1	2010-01-12	1	1	2010-02-23	1	2	2													27	42		69
黑龙江省	哈尔滨市	2	532	7	1	43	2009-12-16	1	1	2010-02-23	1	1	2010-05-31	1	1	2													69	97		166
黑龙江省	哈尔滨市	2	533	2	1	44	2009-12-15	1	1	2010-06-21	1	1	2010-07-29	1	1	1			1		2011-04-02	1	1	2	1	4	2013-04-01	730	188	38	247	226	473
黑龙江省	哈尔滨市	2	534	2	1	68	2009-12-16	1	1	2010-02-23	2																		69
黑龙江省	哈尔滨市	2	535	2	2	45	2009-12-16	1	1	2010-02-24	1	1	2010-05-31	1	2	1											2011-03-23	40625	70	96		166
黑龙江省	哈尔滨市	2	536	2	1	53	2009-12-16	1	1	2010-02-23	1	1	2010-05-31	1	2	1													69	97		166
黑龙江省	哈尔滨市	2	537	2	2	62	2009-12-17	1	1	2010-02-23	1	1	2010-05-31	1	2	2													68	97		165
黑龙江省	哈尔滨市	2	538	2	1	51	2009-12-18	1	1	2010-02-23	1	1	2010-05-31	1	2	2													67	97		164
黑龙江省	哈尔滨市	2	539	2	1	59	2009-12-18	1	1	2010-02-23	2																		67
黑龙江省	哈尔滨市	2	540	3	1	42	2009-12-21	1	1	2010-02-23	1	1	2010-05-31	1	2	2	2	2											64	97		161
黑龙江省	哈尔滨市	2	541	2	2	71	2009-12-21	1	1	2010-02-23	1	1	2010-05-31	1	2	2													64	97		161
黑龙江省	哈尔滨市	2	542	7	1	64	2009-12-21	1	1	2010-02-23	1	1	2010-05-31	1	2	2													64	97		161
黑龙江省	哈尔滨市	2	543	7	1	63	2009-12-21	1	1	2010-02-23	1	1	2010-05-31	1	2	1													64	97		161
黑龙江省	哈尔滨市	2	544	2	1	68	2009-12-21	1	1	2010-02-23	1	1	2010-05-31	1	2	2													64	97		161
黑龙江省	哈尔滨市	2	545	4	1	58	2009-12-23	1	1	2010-02-23	1	1	2010-05-31	1	1	1			2	5									62	97		159
黑龙江省	哈尔滨市	2	546	7	1	42	2009-12-23	1	1	2010-02-23	2																		62
黑龙江省	哈尔滨市	2	547	7	1	45	2009-12-23	1	1	2010-02-23	1	1	2010-05-31	1	1	1			1		2011-03-23	2	3	2	1	2	2013-03-22	730	62	97	296	159	455
黑龙江省	哈尔滨市	2	548	7	2	68	2009-12-24	1	1	2010-02-23	1	1	2010-05-31	1	2	2													61	97		158
黑龙江省	哈尔滨市	2	549	2	1	29	2011-12-28	1	1	2012-05-31	1	1	2012-07-09	1	1	1	1	1	2	4									155	39		194
黑龙江省	哈尔滨市	2	550	7	1	50	2009-12-24	1	1	2010-01-21	1	1	2010-02-23	1	2	2													28	33		61
黑龙江省	哈尔滨市	2	551	7	1	56	2009-12-24	1	1	2010-02-23	2																		61
黑龙江省	哈尔滨市	2	552	5	1	70	2009-12-24	1	1	2010-02-23	2																		61
黑龙江省	哈尔滨市	2	553	5	1	49	2009-12-24	1	1	2010-01-23	1	1	2010-05-31	1	2	2													30	128		158
黑龙江省	哈尔滨市	2	554	5	1	65	2009-12-24	1	1	2010-01-24	1	1	2010-05-31	1	2	2													31	127		158
黑龙江省	哈尔滨市	2	555	1	1	47	2009-12-25	1	1	2010-01-24	1	1	2010-05-31	1	2	2													30	127		157
黑龙江省	哈尔滨市	2	556	2	1	53	2009-12-25	1	1	2010-01-24	1	1	2010-05-31	1	1	1			2	5									30	127		157
黑龙江省	哈尔滨市	2	557	1	1	39	2009-12-25	1	1	2010-01-24	1	1	2010-05-31	1	2	2													30	127		157
黑龙江省	哈尔滨市	2	558	7	1	45	2009-12-28	1	1	2010-02-24	1	1	2010-05-31	1	1	2													58	96		154
黑龙江省	哈尔滨市	2	559	1	1	41	2009-12-28	1	1	2010-02-24	1	1	2010-05-31	1	1	2													58	96		154
黑龙江省	哈尔滨市	2	560	7	1	43	2009-12-28	1	1	2010-02-24	1	1	2010-05-31	1	1	1			1		2011-02-23	8	8	8	8	7	2011-04-22	58	58	96	268	154	422
黑龙江省	哈尔滨市	2	561	1	1	46	2009-12-29	1	1	2010-02-24	1	1	2010-05-31	1	2	1													57	96		153
黑龙江省	哈尔滨市	2	562	7	2	47	2009-12-31	1	1	2010-03-08	2																		67
黑龙江省	哈尔滨市	2	563	2	1	45	2009-12-31	1	1	2010-03-08	1	1	2010-05-31	1	1	1			2	5									67	84		151
黑龙江省	哈尔滨市	2	564	2	1	43	2009-12-31	1	1	2010-02-24	1	1	2010-05-31	1	1	2													55	96		151
黑龙江省	哈尔滨市	2	565	2	1	50	2009-12-31	1	1	2010-02-24	1	1	2010-05-31	1	1	2													55	96		151
黑龙江省	哈尔滨市	2	566	2	1	40	2009-12-31	1	1	2010-02-24	1	1	2010-05-31	1	1	1			1		2013-03-27	3	3						55	96	1031	151	1182
黑龙江省	哈尔滨市	2	567	2	1	34	2009-12-31	1	1	2010-03-08	1	1	2010-05-31	1	1	2													67	84		151
黑龙江省	哈尔滨市	2	568	7	1	46	2010-01-06	1	1	2010-02-24	1	1	2010-04-28	1	2	2											2011-02-23	40597	49	63		112
黑龙江省	哈尔滨市	2	569	2	1	39	2010-01-06	1	1	2010-02-24	1	1	2010-04-28	1	2	1											2011-11-15	40862	49	63		112
黑龙江省	哈尔滨市	2	570	2	1	58	2010-01-06	1	1	2010-03-08	2																		61
黑龙江省	哈尔滨市	2	571	5	1	64	2010-01-06	1	1	2010-02-24	1	1	2010-04-28	1	2	2											2011-02-18	40592	49	63		112
黑龙江省	哈尔滨市	2	572	2	1	46	2010-01-06	1	1	2010-02-24	1	1	2010-04-28	1	2	2											2012-02-29	40968	49	63		112
黑龙江省	哈尔滨市	2	573	7	1	45	2010-01-06	1	1	2010-02-24	1	1	2010-04-28	1	1	1			1		2012-07-06	1	1	3	3				49	63	800	112	912
黑龙江省	哈尔滨市	2	574	7	2	58	2010-01-06	1	1	2010-03-22	1	1	2010-05-06	1	2	1											2011-08-20	40775	75	45		120
黑龙江省	哈尔滨市	2	575	1	1	61	2010-01-08	1	1	2010-02-24	1	1	2010-04-28	1	2	2											2011-04-02	40635	47	63		110
黑龙江省	哈尔滨市	2	576	5	1	34	2010-01-08	1	1	2010-02-24	1	1	2010-04-28	1	2	1											2011-02-18	40592	47	63		110
黑龙江省	哈尔滨市	2	577	4	1	63	2010-01-12	1	1	2010-03-08	1	1	2010-05-05	1	1	1			1		2011-02-23	3	3	3	3	3	2012-05-10	442	55	58	294	113	407
黑龙江省	哈尔滨市	2	578	2	1	43	2010-01-12	1	1	2010-03-22	2																		69
黑龙江省	哈尔滨市	2	579	3	1	41	2010-01-12	1	1	2010-03-22	2																		69
黑龙江省	哈尔滨市	2	580	7	1	29	2010-01-12	1	1	2010-08-06	1	1	2013-01-25	1	2	2	2	2									2011-04-02	40635	206	903		1109
黑龙江省	哈尔滨市	2	582	2	1	60	2010-01-15	1	1	2010-02-24	1	1	2010-04-28	1	2	1											2011-05-18	40681	40	63		103
黑龙江省	哈尔滨市	2	583	7	1	42	2010-01-15	1	1	2010-03-08	1	1	2010-05-05	1	2	2											2012-11-08	41221	52	58		110
黑龙江省	哈尔滨市	2	584	2	1	70	2010-01-15	1	1	2010-02-24	1	1	2010-05-05	1	2	2											2013-07-09	41464	40	70		110
黑龙江省	哈尔滨市	2	585	2	1	79	2010-01-15	1	1	2010-02-24	1	1	2010-05-05	1	1	2											2013-07-05	41460	40	70		110
黑龙江省	哈尔滨市	2	586	3	1	48	2010-01-15	1	1	2010-03-22	1	1	2010-05-06	1	1	1			2	5									66	45		111
黑龙江省	哈尔滨市	2	587	2	1	55	2009-12-14	1	1	2010-02-23	1	1	2010-05-05	1	2	2													71	71		142
黑龙江省	哈尔滨市	2	588	3	1	60	2010-01-05	1	1	2010-02-23	1	1	2010-05-05	1	1	1			2	5									49	71		120
黑龙江省	哈尔滨市	2	589	2	1	34	2010-01-15	1	1	2010-02-23	1	1	2010-05-05	1	2	2											2011-04-02	40635	39	71		110
黑龙江省	哈尔滨市	2	590	7	1	37	2010-01-15	1	1	2010-03-08	1	1	2010-05-05	1	1	2											2011-04-02	40635	52	58		110
黑龙江省	哈尔滨市	2	591	7	1	55	2010-01-15	1	1	2010-03-08	1	1	2010-05-05	1	2	1											2011-06-09	40703	52	58		110
黑龙江省	哈尔滨市	2	592	1	1	39	2010-01-15	1	1	2010-03-22	1	1	2010-05-06	1	1	1			2	5									66	45		111
黑龙江省	哈尔滨市	2	593	2	1	40	2010-01-29	1	1	2010-03-25	1	1	2010-05-06	1	1	1			2	1									55	42		97
黑龙江省	哈尔滨市	2	594	7	1	53	2010-01-29	1	1	2010-03-08	1	1	2010-05-31	1	1	1			2	3									38	84		122
黑龙江省	哈尔滨市	2	595	2	1	55	2010-01-29	1	1	2010-04-06	1	1	2010-05-14	1	1	1			2	3									67	38		105
黑龙江省	哈尔滨市	2	596	2	1	60	2010-01-17	1	1	2010-02-24	1	1	2010-05-05	1	1	2													38	70		108
黑龙江省	哈尔滨市	2	597	7	1	40	2010-01-30	1	1	2010-03-25	1	1	2010-05-06	1	2	2													54	42		96
黑龙江省	哈尔滨市	2	598	7	1	50	2010-01-14	1	1	2010-04-06	1	1	2010-05-14	1	1	1			1		2011-11-15	1	1	1	1	5	2013-11-14	730	82	38	550	120	670
黑龙江省	哈尔滨市	2	599	7	1	49	2010-02-03	1	1	2010-03-22	1	1	2010-05-06	1	1	2													47	45		92
黑龙江省	哈尔滨市	2	600	2	2	31	2010-02-03	1	1	2010-03-25	1	1	2010-05-06	1	2	2													50	42		92
黑龙江省	哈尔滨市	2	601	2	1	29	2010-02-03	1	1	2010-04-06	1	1	2010-05-14	1	2	1													62	38		100
黑龙江省	哈尔滨市	2	602	2	1	23	2010-02-03	1	1	2010-03-25	1	1	2010-05-06	1	1	1			2	4									50	42		92
黑龙江省	哈尔滨市	2	603	7	2	33	2010-02-10	1	1	2010-04-06	1	1	2010-05-14	1	1	2													55	38		93
黑龙江省	哈尔滨市	2	604	2	1	43	2010-02-05	1	1	2010-03-01	1	1	2010-04-06	1	1	1			2	1									24	36		60
黑龙江省	哈尔滨市	2	605	7	1	72	2010-02-26	1	1	2010-04-06	1	1	2010-05-14	1	1	1			1		2011-02-23	3	1	3	1	7	2012-10-14	599	39	38	285	77	362
黑龙江省	哈尔滨市	2	606	2	1	44	2010-02-26	1	1	2010-10-12	1	1	2010-12-28	1	1	1			1		2011-02-18	3	3	3	3	2	2013-02-17	730	228	77	52	305	357
黑龙江省	哈尔滨市	2	607	2	2	57	2010-02-26	1	1	2010-04-06	1	1	2010-05-14	1	1	2													39	38		77
黑龙江省	哈尔滨市	2	608	5	1	44	2010-02-26	1	1	2010-04-06	1	1	2010-05-14	1	2	2													39	38		77
黑龙江省	哈尔滨市	2	609	2	2	52	2010-02-24	1	1	2010-03-18	1	1	2010-05-06	1	1	1			2	1									22	49		71
黑龙江省	哈尔滨市	2	610	2	1	49	2010-03-01	1	1	2010-03-18	1	1	2010-05-06	1	2	2													17	49		66
黑龙江省	哈尔滨市	2	611	7	1	56	2010-03-04	1	1	2010-04-06	1	1	2010-05-14	1	2	2													33	38		71
黑龙江省	哈尔滨市	2	612	1	2	56	2010-03-04	1	1	2010-04-06	1	1	2010-05-14	1	1	2													33	38		71
黑龙江省	哈尔滨市	2	613	1	1	58	2010-03-04	1	1	2010-04-06	1	1	2010-05-14	1	2	2													33	38		71
黑龙江省	哈尔滨市	2	614	5	2	58	2010-03-04	1	1	2010-04-06	1	1	2010-05-14	1	1	1			1		2011-08-20	8	8	8	8	7	2011-10-19	60	33	38	463	71	534
黑龙江省	哈尔滨市	2	615	4	1	41	2010-03-04	1	1	2010-04-06	1	1	2010-05-14	1	1	1			2	1									33	38		71
黑龙江省	哈尔滨市	2	616	7	1	43	2010-03-05	1	1	2010-05-13	1	1	2010-07-02	1	1	1			1		2012-02-29	2	2	2	2				69	50	607	119	726
黑龙江省	哈尔滨市	2	617	1	1	70	2010-03-08	1	1	2010-05-13	2																		66
黑龙江省	哈尔滨市	2	618	1	1	61	2010-03-08	1	1	2010-05-13	1	1	2010-07-02	1	2	2													66	50		116
黑龙江省	哈尔滨市	2	619	1	1	48	2010-03-08	1	1	2010-05-13	1	1	2010-07-09	1	2	2													66	57		123
黑龙江省	哈尔滨市	2	620	1	1	61	2010-03-08	1	1	2010-05-13	1	1	2010-07-02	1	2	2													66	50		116
黑龙江省	哈尔滨市	2	621	1	2	26	2010-03-08	1	1	2010-04-06	1	1	2010-05-14	1	2	2													29	38		67
黑龙江省	哈尔滨市	2	622	7	1	63	2010-03-08	1	1	2010-05-13	2																		66
黑龙江省	哈尔滨市	2	623	4	1	38	2010-03-08	1	1	2010-05-13	1	1	2010-07-02	1	1	1			1		2011-07-26	1	1	1	1	5	2013-07-25	730	66	50	389	116	505
黑龙江省	哈尔滨市	2	625	2	1	31	2010-03-11	1	1	2010-04-09	1	1	2010-05-14	1	1	2													29	35		64
黑龙江省	哈尔滨市	2	626	1	1	74	2010-03-11	1	1	2010-04-06	1	1	2010-05-14	1	2	2													26	38		64
黑龙江省	哈尔滨市	2	627	1	1	49	2010-03-11	1	1	2010-05-13	1	1	2010-07-02	1	1	2													63	50		113
黑龙江省	哈尔滨市	2	628	1	2	66	2010-03-11	1	1	2010-05-13	1	1	2010-07-02	1	2	2													63	50		113
黑龙江省	哈尔滨市	2	629	5	1	43	2010-03-11	1	1	2010-04-06	1	1	2010-05-14	1	2	2													26	38		64
黑龙江省	哈尔滨市	2	630	2	1	43	2010-03-11	1	1	2010-04-06	1	1	2010-05-14	1	1	1			2	1									26	38		64
黑龙江省	哈尔滨市	2	631	2	2	64	2010-03-11	1	1	2010-04-06	1	1	2010-05-14	1	2	2													26	38		64
黑龙江省	哈尔滨市	2	632	7	1	39	2010-03-11	1	1	2010-05-13	1	1	2010-07-02	1	2	2													63	50		113
黑龙江省	哈尔滨市	2	633	7	1	46	2010-03-12	1	1	2010-05-13	1	1	2010-07-02	1	1	1			2	5									62	50		112
黑龙江省	哈尔滨市	2	634	2	2	43	2010-03-12	1	1	2010-04-09	1	1	2010-05-14	1	1	2													28	35		63
黑龙江省	哈尔滨市	2	635	1	1	41	2010-03-12	1	1	2010-03-22	1	1	2010-05-06	1	2	1													10	45		55
黑龙江省	哈尔滨市	2	636	4	1	43	2010-03-17	1	1	2010-05-13	1	1	2010-07-02	1	1	2													57	50		107
黑龙江省	哈尔滨市	2	637	2	1	47	2010-03-18	1	1	2010-04-09	1	1	2010-05-14	1	2	2													22	35		57
黑龙江省	哈尔滨市	2	638	1	1	58	2010-03-25	1	1	2010-05-13	1	1	2010-07-02	1	1	1			1		2011-04-02	3	3	3	3	2	2013-04-01	730	49	50	274	99	373
黑龙江省	哈尔滨市	2	639	7	1	51	2010-03-25	1	1	2010-05-13	1	1	2010-07-02	1	2	2													49	50		99
黑龙江省	哈尔滨市	2	640	2	1	66	2010-03-25	1	1	2010-05-13	1	1	2010-07-02	1	2	1													49	50		99
黑龙江省	哈尔滨市	2	641	1	1	51	2010-03-25	1	1	2010-05-13	1	1	2010-07-02	1	2	2													49	50		99
黑龙江省	哈尔滨市	2	642	1	1	51	2010-03-25	1	1	2010-05-13	1	1	2010-07-02	1	2	2													49	50		99
黑龙江省	哈尔滨市	2	643	2	1	59	2010-03-30	1	1	2010-04-09	1	1	2010-05-14	1	2	2													10	35		45
黑龙江省	哈尔滨市	2	644	2	2	48	2010-03-25	1	1	2010-04-15	1	1	2010-05-23	1	2	2													21	38		59
黑龙江省	哈尔滨市	2	645	2	1	81	2010-03-30	1	1	2010-05-01	1	1	2010-06-17	1	2	2													32	47		79
黑龙江省	哈尔滨市	2	646	1	1	25	2010-03-30	1	1	2010-05-13	1	1	2010-07-02	1	2	2													44	50		94
黑龙江省	哈尔滨市	2	647	1	2	83	2010-03-30	1	1	2010-05-13	1	1	2010-07-02	1	2	2													44	50		94
黑龙江省	哈尔滨市	2	648	1	1	43	2010-03-30	1	1	2010-05-13	1	1	2010-07-02	1	1	1			2	1									44	50		94
黑龙江省	哈尔滨市	2	649	7	1	69	2010-03-30	1	1	2010-05-13	1	1	2010-07-02	1	2	2													44	50		94
黑龙江省	哈尔滨市	2	650	1	1	49	2010-03-30	1	1	2010-05-27	1	1	2010-07-09	1	2	2													58	43		101
黑龙江省	哈尔滨市	2	651	2	2	57	2010-03-30	1	1	2010-06-21	2																		83
黑龙江省	哈尔滨市	2	652	1	1	47	2010-03-30	1	1	2010-06-21	2																		83
黑龙江省	哈尔滨市	2	653	7	1	50	2010-03-30	1	1	2010-05-13	1	1	2010-07-02	1	1	1			2	1									44	50		94
黑龙江省	哈尔滨市	2	654	2	1	60	2010-03-30	1	1	2010-05-13	1	1	2010-07-02	1	2	2													44	50		94
黑龙江省	哈尔滨市	2	655	5	1	54	2010-03-30	1	1	2010-05-27	1	1	2010-07-29	1	1	2													58	63		121
黑龙江省	哈尔滨市	2	657	7	1	50	2010-03-30	1	1	2010-06-21	2																		83
黑龙江省	哈尔滨市	2	658	1	1	74	2010-03-30	1	1	2010-05-13	1	1	2010-07-02	1	2	2													44	50		94
黑龙江省	哈尔滨市	2	659	2	1	45	2010-03-30	1	1	2010-06-21	2																		83
黑龙江省	哈尔滨市	2	660	2	1	60	2010-03-30	1	1	2010-05-13	1	1	2010-07-02	1	1	1			2	1									44	50		94
黑龙江省	哈尔滨市	2	661	7	2	50	2010-03-30	1	1	2010-05-13	1	1	2010-07-02	1	1	1			2	1									44	50		94
黑龙江省	哈尔滨市	2	662	5	1	41	2010-03-30	1	1	2010-05-13	1	1	2010-07-02	1	1	2													44	50		94
黑龙江省	哈尔滨市	2	663	1	1	58	2010-03-30	1	1	2010-06-21	1	1	2010-07-29	1	2	1													83	38		121
黑龙江省	哈尔滨市	2	664	5	1	48	2010-03-31	1	1	2010-05-13	1	1	2010-07-02	1	1	1			1		2011-04-02	3	3	3	3	2	2013-04-01	730	43	50	274	93	367
黑龙江省	哈尔滨市	2	665	5	1	60	2010-03-31	1	1	2010-06-21	3																		82
黑龙江省	哈尔滨市	2	666	7	1	56	2010-03-31	1	1	2010-06-21	2																		82
黑龙江省	哈尔滨市	2	667	2	1	69	2010-03-31	1	1	2010-05-13	1	1	2010-07-02	1	2	2													43	50		93
黑龙江省	哈尔滨市	2	668	1	1	43	2010-03-31	1	1	2010-05-13	1	1	2010-07-02	1	2	2													43	50		93
黑龙江省	哈尔滨市	2	669	7	1	56	2010-03-31	1	1	2010-05-13	1	1	2010-07-02	1	1	1			1		2011-02-18	8	8	8	8	7	2011-05-08	79	43	50	231	93	324
黑龙江省	哈尔滨市	2	670	7	1	56	2010-03-31	1	1	2010-05-13	1	1	2010-07-02	1	2	2													43	50		93
黑龙江省	哈尔滨市	2	671	2	1	43	2010-03-31	1	1	2010-05-13	1	1	2010-07-02	1	2	2													43	50		93
黑龙江省	哈尔滨市	2	672	1	1	53	2010-04-01	1	1	2010-05-13	1	1	2010-07-02	1	2	2													42	50		92
黑龙江省	哈尔滨市	2	673	1	1	16	2010-04-01	1	1	2010-05-13	1	1	2010-07-02	1	2	2													42	50		92
黑龙江省	哈尔滨市	2	674	1	1	33	2010-04-01	1	1	2010-05-13	1	1	2010-07-02	1	1	1			1		2011-02-18	2	3	3	3	3	2012-07-10	508	42	50	231	92	323
黑龙江省	哈尔滨市	2	675	1	2	81	2010-04-01	1	1	2010-05-13	1	1	2010-07-02	1	2	2													42	50		92
黑龙江省	哈尔滨市	2	676	1	1	45	2010-04-01	1	1	2010-05-13	1	1	2010-07-02	1	2	2													42	50		92
黑龙江省	哈尔滨市	2	677	1	1	29	2010-04-01	1	1	2010-05-13	1	1	2010-07-02	1	2	2													42	50		92
黑龙江省	哈尔滨市	2	678	2	1	68	2010-04-01	1	1	2010-05-13	1	1	2010-07-02	1	1	2													42	50		92
黑龙江省	哈尔滨市	2	679	1	1	51	2010-04-01	1	1	2010-05-13	1	1	2010-07-02	1	2	2													42	50		92
黑龙江省	哈尔滨市	2	680	2	2	60	2010-03-30	1	1	2010-08-01	1	1	2010-08-24	1	1	1			2	1									124	23		147
黑龙江省	哈尔滨市	2	682	2	1	48	2010-04-01	1	1	2010-08-01	1	1	2010-08-24	1	2	1													122	23		145
黑龙江省	哈尔滨市	2	683	7	1	55	2010-04-06	1	1	2010-05-27	1	1	2010-07-09	1	1	1			1		2011-09-20	2	2	2	1	5	2013-09-19	730	51	43	438	94	532
黑龙江省	哈尔滨市	2	684	7	1	44	2010-04-06	1	1	2010-05-13	1	1	2010-07-09	1	2	2													37	57		94
黑龙江省	哈尔滨市	2	685	2	1	52	2010-04-06	1	1	2010-05-27	1	1	2010-07-13	1	1	1			1		2013-06-24	2	3						51	47	1077	98	1175
黑龙江省	哈尔滨市	2	686	7	1	55	2010-04-06	1	1	2010-05-13	1	1	2010-07-02	1	2	2													37	50		87
黑龙江省	哈尔滨市	2	687	2	2	50	2010-04-06	1	1	2010-05-13	1	1	2010-07-02	1	2	2													37	50		87
黑龙江省	哈尔滨市	2	688	7	1	70	2010-04-06	1	1	2010-05-13	1	1	2010-07-02	1	1	1			1		2011-02-23	2	3	2	3	2	2013-02-22	730	37	50	236	87	323
黑龙江省	哈尔滨市	2	689	2	1	50	2010-04-09	1	1	2010-05-13	1	1	2010-07-09	1	2	2													34	57		91
黑龙江省	哈尔滨市	2	690	7	1	37	2010-04-09	1	1	2010-05-13	1	1	2010-07-09	1	1	1			2	4									34	57		91
黑龙江省	哈尔滨市	2	691	7	2	58	2010-04-09	1	1	2010-05-27	1	1	2010-07-09	1	1	1			2	2									48	43		91
黑龙江省	哈尔滨市	2	692	1	2	28	2010-04-09	1	1	2010-05-13	1	1	2010-07-09	1	2	2													34	57		91
黑龙江省	哈尔滨市	2	693	1	1	84	2010-04-09	1	1	2010-05-13	1	1	2010-07-09	1	2	2													34	57		91
黑龙江省	哈尔滨市	2	694	1	1	38	2010-04-09	1	1	2010-05-13	1	1	2010-07-09	1	2	2													34	57		91
黑龙江省	哈尔滨市	2	695	2	1	59	2010-04-09	1	1	2010-05-01	1	1	2010-06-17	1	1	1			2	5									22	47		69
黑龙江省	哈尔滨市	2	696	2	1	31	2010-04-09	1	1	2010-08-01	1	1	2010-08-24	1	1	1			1		2011-06-09	3	3	3	3	2	2013-06-08	730	114	23	289	137	426
黑龙江省	哈尔滨市	2	697	2	1	45	2010-04-09	1	1	2010-05-01	1	1	2010-06-17	1	2	2													22	47		69
黑龙江省	哈尔滨市	2	698	2	1	26	2010-04-11	1	1	2010-05-01	1	1	2010-06-17	1	2	2													20	47		67
黑龙江省	哈尔滨市	2	699	1	2	30	2010-04-10	1	1	2010-05-27	1	1	2010-07-13	1	1	1			2	1									47	47		94
黑龙江省	哈尔滨市	2	700	1	2	25	2010-04-10	1	1	2010-06-21	2																		72
黑龙江省	哈尔滨市	2	701	1	1	86	2010-04-10	1	1	2010-05-13	1	1	2010-07-09	1	1	2													33	57		90
黑龙江省	哈尔滨市	2	702	1	1	78	2010-04-10	1	1	2010-05-13	1	1	2010-07-09	1	2	2													33	57		90
黑龙江省	哈尔滨市	2	703	1	1	44	2010-04-10	1	1	2010-05-27	1	1	2010-07-13	1	2	2													47	47		94
黑龙江省	哈尔滨市	2	704	7	2	50	2010-04-10	1	1	2010-05-13	1	1	2010-07-09	1	1	2													33	57		90
黑龙江省	哈尔滨市	2	705	1	2	76	2010-04-10	1	1	2010-05-13	1	1	2010-07-09	1	1	2													33	57		90
黑龙江省	哈尔滨市	2	706	2	1	43	2010-04-15	1	1	2010-06-21	1	1	2010-07-29	1	1	1			1		2011-08-20	3	3	8	8	7	2012-04-01	225	67	38	387	105	492
黑龙江省	哈尔滨市	2	707	4	1	32	2010-04-15	1	1	2010-05-27	1	1	2010-07-13	1	2	2													42	47		89
黑龙江省	哈尔滨市	2	708	1	1	50	2010-04-15	1	1	2010-05-13	1	1	2010-07-09	1	1	2													28	57		85
黑龙江省	哈尔滨市	2	709	1	1	42	2010-04-15	1	1	2010-05-27	1	1	2010-07-09	1	2	2													42	43		85
黑龙江省	哈尔滨市	2	710	1	1	39	2010-04-16	1	1	2010-06-21	2																		66
黑龙江省	哈尔滨市	2	711	2	1	29	2010-04-16	1	1	2010-05-27	1	1	2010-07-09	1	1	2													41	43		84
黑龙江省	哈尔滨市	2	712	7	1	62	2010-04-16	1	1	2010-06-21	1	1	2010-07-29	1	2	2													66	38		104
黑龙江省	哈尔滨市	2	713	1	1	40	2010-04-16	1	1	2010-06-21	1	1	2010-08-06	1	2	2													66	46		112
黑龙江省	哈尔滨市	2	714	2	2	59	2010-04-16	1	1	2010-06-21	1	1	2010-08-06	1	1	2													66	46		112
黑龙江省	哈尔滨市	2	715	2	2	30	2010-04-17	1	1	2010-05-13	1	1	2010-07-09	1	2	2	1	2											26	57		83
黑龙江省	哈尔滨市	2	716	1	1	30	2010-04-19	1	1	2010-06-21	2																		63
黑龙江省	哈尔滨市	2	717	2	1	53	2010-04-19	1	1	2010-06-21	1	1	2010-08-19	1	2	2													63	59		122
黑龙江省	哈尔滨市	2	718	7	1	31	2010-04-19	1	1	2010-06-21	1	1	2010-08-06	1	1	1			2	5									63	46		109
黑龙江省	哈尔滨市	2	719	1	1	44	2010-04-19	1	1	2010-06-21	2																		63
黑龙江省	哈尔滨市	2	720	5	1	44	2010-04-19	1	1	2010-06-21	1	1	2010-08-06	1	1	1			2	5									63	46		109
黑龙江省	哈尔滨市	2	721	5	1	61	2010-04-19	1	1	2010-06-21	1	1	2010-10-21	1	2	2													63	122		185
黑龙江省	哈尔滨市	2	722	1	1	41	2010-04-22	1	1	2010-06-21	1	1	2010-08-06	1	1	1			1		2012-11-08	2	2	2	2				60	46	825	106	931
黑龙江省	哈尔滨市	2	723	2	1	43	2010-04-22	1	1	2010-05-27	1	1	2010-07-09	1	1	1			1		2011-04-02	1	1	1	1	5	2013-04-01	730	35	43	267	78	345
黑龙江省	哈尔滨市	2	724	1	1	74	2010-04-27	1	1	2010-06-21	1	1	2010-08-06	1	1	2													55	46		101
黑龙江省	哈尔滨市	2	725	5	1	54	2010-04-27	1	1	2010-06-21	1	1	2010-08-06	1	2	2													55	46		101
黑龙江省	哈尔滨市	2	726	7	1	44	2010-04-27	1	1	2010-06-21	1	1	2010-08-06	1	2	1													55	46		101
黑龙江省	哈尔滨市	2	727	1	2	52	2010-04-27	1	1	2010-07-06	2																		70
黑龙江省	哈尔滨市	2	728	1	2	38	2010-04-27	1	1	2010-06-21	1	1	2010-08-06	1	1	1			2	1									55	46		101
黑龙江省	哈尔滨市	2	729	2	1	57	2010-04-27	1	1	2010-06-21	1	1	2010-08-06	1	2	1													55	46		101
黑龙江省	哈尔滨市	2	730	1	1	27	2010-04-27	1	1	2010-07-06	1	1	2010-08-23	1	1	1			2	1									70	48		118
黑龙江省	哈尔滨市	2	731	3	1	22	2010-04-28	1	1	2010-06-20	1	1	2010-07-17	1	2	2													53	27		80
黑龙江省	哈尔滨市	2	732	1	1	38	2010-04-30	1	1	2010-06-21	1	1	2010-08-16	1	1	2													52	56		108
黑龙江省	哈尔滨市	2	733	5	1	54	2010-04-30	1	1	2010-06-21	1	1	2010-08-23	1	2	2													52	63		115
黑龙江省	哈尔滨市	2	734	2	2	39	2010-04-01	1	1	2010-05-01	1	1	2010-05-28	1	2	2													30	27		57
黑龙江省	哈尔滨市	2	735	2	1	55	2010-04-01	1	1	2010-05-01	1	1	2010-05-28	1	2	2													30	27		57
黑龙江省	哈尔滨市	2	736	2	1	50	2010-04-01	1	1	2010-08-01	1	1	2010-08-24	1	2	2													122	23		145
黑龙江省	哈尔滨市	2	737	2	1	49	2010-04-01	1	1	2010-08-01	1	1	2010-09-02	1	2	2													122	32		154
黑龙江省	哈尔滨市	2	738	1	1	33	2010-05-04	1	1	2010-06-21	1	1	2010-08-06	1	2	2													48	46		94
黑龙江省	哈尔滨市	2	739	2	1	49	2010-05-14	1	1	2010-06-21	1	1	2010-08-06	1	2	2													38	46		84
黑龙江省	哈尔滨市	2	740	1	2	48	2010-05-04	1	1	2010-06-21	1	1	2010-08-06	1	1	1			2	3									48	46		94
黑龙江省	哈尔滨市	2	741	2	1	57	2010-05-04	1	1	2010-07-06	1	1	2010-08-17	1	2	2													63	42		105
黑龙江省	哈尔滨市	2	742	7	1	54	2010-05-05	1	1	2010-06-21	1	1	2010-07-29	1	1	1			1		2011-04-02	1	1	1	1	2	2013-04-01	730	47	38	247	85	332
黑龙江省	哈尔滨市	2	743	7	1	29	2010-05-12	1	1	2010-07-06	1	1	2010-08-23	1	1	1			2	4									55	48		103
黑龙江省	哈尔滨市	2	744	2	1	40	2010-05-12	1	1	2010-06-21	1	1	2010-08-06	1	2	1													40	46		86
黑龙江省	哈尔滨市	2	745	2	1	42	2010-05-13	1	1	2010-06-21	1	1	2010-08-06	1	2	2													39	46		85
黑龙江省	哈尔滨市	2	746	2	1	48	2010-05-05	1	1	2010-06-21	1	1	2010-08-06	1	1	1			1		2011-10-04	2	2	2	2	2	2013-10-03	730	47	46	424	93	517
黑龙江省	哈尔滨市	2	747	2	1	32	2010-05-13	1	1	2010-08-01	2																		80
黑龙江省	哈尔滨市	2	748	1	1	42	2010-05-14	1	1	2010-06-21	1	1	2010-08-06	1	2	2													38	46		84
黑龙江省	哈尔滨市	2	749	1	1	44	2010-05-04	1	1	2010-05-13	1	1	2010-12-01	1	2	2													9	202		211
黑龙江省	哈尔滨市	2	751	7	2	55	2010-05-21	1	1	2010-06-21	1	1	2010-08-06	1	1	2													31	46		77
黑龙江省	哈尔滨市	2	752	2	2	57	2010-05-21	1	1	2010-07-06	1	1	2010-08-23	1	1	1			1		2011-05-18	2	1	2	2	5	2013-05-17	730	46	48	268	94	362
黑龙江省	哈尔滨市	2	753	2	1	43	2010-05-21	1	1	2010-06-21	1	1	2010-08-06	1	1	1			2	1									31	46		77
黑龙江省	哈尔滨市	2	754	2	1	42	2010-05-04	1	1	2010-06-21	1	1	2010-08-06	1	1	1			1		2013-07-05	2							48	46	1064	94	1158
黑龙江省	哈尔滨市	2	755	3	1	55	2010-05-26	1	1	2010-08-01	1	1	2010-09-01	1	2	1													67	31		98
黑龙江省	哈尔滨市	2	756	1	1	40	2010-05-26	1	1	2010-08-01	1	1	2010-11-03	1	1	1			2	1									67	94		161
黑龙江省	哈尔滨市	2	757	1	1	45	2010-05-28	1	1	2010-08-05	2																		69
黑龙江省	哈尔滨市	2	758	1	1	49	2010-05-28	1	1	2010-06-21	1	1	2010-08-06	1	2	2													24	46		70
黑龙江省	哈尔滨市	2	759	7	1	45	2010-05-28	1	1	2010-06-21	1	1	2010-08-16	1	1	2													24	56		80
黑龙江省	哈尔滨市	2	760	1	2	48	2010-06-04	1	1	2010-07-06	1	1	2010-08-23	1	1	2													32	48		80
黑龙江省	哈尔滨市	2	761	1	1	24	2010-06-04	1	1	2010-07-06	1	1	2010-08-23	1	2	2													32	48		80
黑龙江省	哈尔滨市	2	762	2	1	33	2011-06-04	1	1	2011-08-06	1	1	2011-10-13	1	1	2													63	68		131
黑龙江省	哈尔滨市	2	763	1	1	65	2010-06-04	1	1	2010-08-05	2																		62
黑龙江省	哈尔滨市	2	764	2	1	60	2010-06-04	1	1	2010-08-05	2																		62
黑龙江省	哈尔滨市	2	765	2	1	53	2010-06-04	1	1	2010-07-09	1	1	2010-08-23	1	2	1													35	45		80
黑龙江省	哈尔滨市	2	766	1	2	62	2010-06-04	1	1	2010-07-09	1	1	2010-08-18	1	2	2													35	40		75
黑龙江省	哈尔滨市	2	767	1	1	39	2010-06-08	1	1	2010-07-09	1	1	2010-08-18	1	2	2													31	40		71
黑龙江省	哈尔滨市	2	768	1	1	62	2010-06-08	1	1	2010-07-09	1	1	2010-08-18	1	2	2													31	40		71
黑龙江省	哈尔滨市	2	769	1	2	58	2010-06-08	1	1	2010-07-09	1	1	2010-08-18	1	2	2													31	40		71
黑龙江省	哈尔滨市	2	770	1	2	27	2010-06-08	1	1	2010-07-06	1	1	2010-08-23	1	2	2													28	48		76
黑龙江省	哈尔滨市	2	771	1	1	41	2010-06-08	1	1	2010-08-01	1	1	2010-09-17	1	2	2													54	47		101
黑龙江省	哈尔滨市	2	772	1	1	68	2010-06-08	1	1	2010-08-01	1	1	2010-09-11	1	1	2													54	41		95
黑龙江省	哈尔滨市	2	773	2	1	35	2010-06-08	1	1	2010-08-01	1	1	2010-10-01	1	1	1			2	3									54	61		115
黑龙江省	哈尔滨市	2	774	1	1	53	2010-06-08	1	1	2010-08-01	1	1	2010-08-14	1	2	2													54	13		67
黑龙江省	哈尔滨市	2	775	3	1	40	2010-06-25	1	1	2010-08-01	1	1	2010-09-02	1	2	2													37	32		69
黑龙江省	哈尔滨市	2	776	2	1	62	2010-06-08	1	1	2010-08-01	1	1	2010-09-01	1	2	2													54	31		85
黑龙江省	哈尔滨市	2	777	2	1	45	2010-06-14	1	1	2010-08-17	1	1	2010-09-30	1	2	1													64	44		108
黑龙江省	哈尔滨市	2	778	7	1	43	2010-06-15	1	1	2010-08-01	1	1	2010-09-01	1	2	2													47	31		78
黑龙江省	哈尔滨市	2	779	5	1	49	2010-06-22	1	1	2010-08-06	1	1	2010-10-13	1	1	1			1		2011-10-04	8	8	8	8	7	2011-11-10	37	45	68	356	113	469
黑龙江省	哈尔滨市	2	780	2	1	57	2010-06-22	1	1	2010-08-01	1	1	2010-08-16	1	2	2													40	15		55
黑龙江省	哈尔滨市	2	781	2	1	39	2010-06-22	1	1	2010-08-01	1	1	2010-08-16	1	1	1			1		2011-04-02	2	1	3	3	2	2013-04-01	730	40	15	229	55	284
黑龙江省	哈尔滨市	2	782	2	1	39	2010-06-22	1	1	2010-08-01	1	1	2010-09-02	1	2	2													40	32		72
黑龙江省	哈尔滨市	2	783	2	1	74	2010-06-22	1	1	2010-08-01	1	1	2010-09-02	1	2	2													40	32		72
黑龙江省	哈尔滨市	2	784	7	1	56	2010-06-22	1	1	2010-08-13	1	1	2010-10-13	1	1	1			1		2011-05-05	2	2	2	2	2	2013-05-04	730	52	61	204	113	317
黑龙江省	哈尔滨市	2	785	7	2	43	2010-06-22	1	1	2010-08-13	1	1	2010-10-13	1	1	1			1		2011-05-04	2	2	2	2	2	2013-05-03	730	52	61	203	113	316
黑龙江省	哈尔滨市	2	786	2	1	59	2010-06-25	1	1	2010-08-06	1	1	2010-10-13	1	2	1													42	68		110
黑龙江省	哈尔滨市	2	787	1	1	44	2010-06-25	1	1	2010-08-06	1	1	2010-10-13	1	2	2													42	68		110
黑龙江省	哈尔滨市	2	788	7	1	81	2010-06-25	1	1	2010-09-02	2																		69
黑龙江省	哈尔滨市	2	789	2	1	39	2010-06-25	1	1	2010-09-02	2																		69
黑龙江省	哈尔滨市	2	790	2	1	56	2010-06-01	1	1	2010-07-01	1	1	2010-09-16	1	2	1													30	77		107
黑龙江省	哈尔滨市	2	791	2	1	62	2010-07-05	1	1	2010-08-13	1	1	2010-10-13	1	2	2													39	61		100
黑龙江省	哈尔滨市	2	792	2	1	68	2010-07-05	1	1	2010-08-06	1	1	2010-10-13	1	1	1			1		2013-04-25	8	8	8	8	7	2013-04-27	2	32	68	925	100	1025
黑龙江省	哈尔滨市	2	793	7	1	40	2010-07-05	1	1	2010-08-13	1	1	2010-10-13	1	2	2													39	61		100
黑龙江省	哈尔滨市	2	794	1	1	44	2010-07-05	1	1	2010-08-06	1	1	2010-10-13	1	2	2													32	68		100
黑龙江省	哈尔滨市	2	795	1	2	48	2010-07-05	1	1	2010-08-06	1	1	2010-10-13	1	1	2													32	68		100
黑龙江省	哈尔滨市	2	796	5	2	41	2010-07-07	1	1	2010-08-13	1	1	2010-10-13	1	1	1			2	5									37	61		98
黑龙江省	哈尔滨市	2	797	1	1	27	2010-07-07	1	1	2010-08-13	1	1	2010-10-13	1	2	2													37	61		98
黑龙江省	哈尔滨市	2	798	1	2	28	2010-07-07	1	1	2010-08-13	1	1	2010-10-13	1	2	2													37	61		98
黑龙江省	哈尔滨市	2	799	1	2	62	2010-07-07	1	1	2010-08-06	1	1	2010-10-13	1	2	2													30	68		98
黑龙江省	哈尔滨市	2	800	1	2	44	2010-07-07	1	1	2010-08-13	1	1	2010-10-13	1	2	2													37	61		98
黑龙江省	哈尔滨市	2	801	2	1	29	2010-07-07	1	1	2010-08-01	1	1	2010-09-01	1	2	2													25	31		56
黑龙江省	哈尔滨市	2	802	1	1	55	2010-07-09	1	1	2010-08-06	1	1	2010-10-13	1	2	2													28	68		96
黑龙江省	哈尔滨市	2	803	1	1	35	2010-07-09	1	1	2010-08-13	1	1	2010-10-13	1	2	2													35	61		96
黑龙江省	哈尔滨市	2	804	1	1	56	2010-07-09	1	1	2010-09-02	1	1	2010-10-13	1	1	2													55	41		96
黑龙江省	哈尔滨市	2	805	1	1	55	2010-07-09	1	1	2010-08-13	1	1	2010-10-13	1	2	2													35	61		96
黑龙江省	哈尔滨市	2	806	1	1	29	2010-07-09	1	1	2010-08-06	1	1	2010-10-13	1	2	2													28	68		96
黑龙江省	哈尔滨市	2	807	1	1	38	2010-07-10	1	1	2010-08-13	1	1	2010-10-13	1	2	2													34	61		95
黑龙江省	哈尔滨市	2	808	5	2	51	2010-07-09	1	1	2010-08-13	1	1	2010-10-13	1	2	2													35	61		96
黑龙江省	哈尔滨市	2	809	2	1	41	2010-07-09	1	1	2010-08-13	1	1	2010-10-13	1	2	2													35	61		96
黑龙江省	哈尔滨市	2	810	1	1	55	2010-07-09	1	1	2010-08-13	1	1	2010-10-13	1	2	2													35	61		96
黑龙江省	哈尔滨市	2	811	1	2	45	2010-07-09	1	1	2010-08-13	1	1	2010-10-13	1	2	2													35	61		96
黑龙江省	哈尔滨市	2	812	1	1	35	2010-07-09	1	1	2010-08-13	1	1	2010-10-13	1	2	2													35	61		96
黑龙江省	哈尔滨市	2	813	1	1	48	2010-07-09	1	1	2010-08-13	1	1	2010-10-13	1	2	2													35	61		96
黑龙江省	哈尔滨市	2	814	1	2	30	2010-07-09	1	1	2010-08-13	1	1	2010-10-13	1	2	2													35	61		96
黑龙江省	哈尔滨市	2	815	1	2	64	2010-07-09	1	1	2010-08-06	1	1	2010-10-13	1	2	2													28	68		96
黑龙江省	哈尔滨市	2	816	1	1	45	2010-07-09	1	1	2010-08-06	1	1	2010-10-13	1	2	2													28	68		96
黑龙江省	哈尔滨市	2	817	3	2	62	2010-07-12	1	1	2010-08-17	1	1	2010-09-30	1	2	2													36	44		80
黑龙江省	哈尔滨市	2	818	2	2	51	2010-07-12	1	1	2010-08-17	1	1	2010-09-30	1	2	2													36	44		80
黑龙江省	哈尔滨市	2	819	3	1	38	2010-07-21	1	1	2010-08-17	1	1	2010-09-30	1	2	2													27	44		71
黑龙江省	哈尔滨市	2	820	1	1	51	2010-08-02	1	1	2010-08-13	1	1	2010-10-13	1	2	2													11	61		72
黑龙江省	哈尔滨市	2	822	1	2	53	2010-08-02	1	1	2010-08-13	1	1	2010-10-13	1	1	1			1		2011-05-05	2	2	2	2	2	2013-05-04	730	11	61	204	72	276
黑龙江省	哈尔滨市	2	823	2	1	39	2010-08-02	1	1	2010-08-13	1	1	2010-10-13	1	2	1													11	61		72
黑龙江省	哈尔滨市	2	825	2	1	68	2010-08-04	1	1	2010-09-02	1	1	2010-10-13	1	2	2													29	41		70
黑龙江省	哈尔滨市	2	826	2	1	55	2010-08-04	1	1	2010-09-02	1	1	2010-10-13	1	1	1			2	5									29	41		70
黑龙江省	哈尔滨市	2	827	1	1	75	2010-08-04	1	1	2010-08-13	1	1	2010-10-13	1	2	2													9	61		70
黑龙江省	哈尔滨市	2	828	1	2	22	2010-08-04	1	1	2010-08-13	1	1	2010-10-13	1	2	2													9	61		70
黑龙江省	哈尔滨市	2	829	1	1	55	2010-08-04	1	1	2010-09-02	1	1	2010-10-13	1	2	1													29	41		70
黑龙江省	哈尔滨市	2	830	1	1	57	2010-08-04	1	1	2010-09-02	1	1	2010-10-25	1	2	2													29	53		82
黑龙江省	哈尔滨市	2	831	1	1	77	2010-08-04	1	1	2010-09-02	1	1	2010-10-25	1	2	2													29	53		82
黑龙江省	哈尔滨市	2	832	7	1	59	2010-08-04	1	1	2010-09-29	2																		56
黑龙江省	哈尔滨市	2	834	7	1	39	2010-07-28	1	1	2010-09-02	1	1	2010-10-25	1	2	1													36	53		89
黑龙江省	哈尔滨市	2	835	2	1	50	2010-08-04	1	1	2010-09-16	1	1	2010-12-07	1	1	1			2	5									43	82		125
黑龙江省	哈尔滨市	2	836	1	1	85	2010-08-04	1	1	2010-09-02	1	1	2010-10-25	1	2	2													29	53		82
黑龙江省	哈尔滨市	2	837	7	2	57	2010-08-04	1	1	2010-09-02	1	1	2010-10-25	1	2	2													29	53		82
黑龙江省	哈尔滨市	2	838	1	1	55	2010-08-04	1	1	2010-09-02	3																		29
黑龙江省	哈尔滨市	2	839	1	1	49	2010-08-04	1	1	2010-09-02	1	1	2010-10-25	1	2	2													29	53		82
黑龙江省	哈尔滨市	2	840	1	2	76	2010-08-04	1	1	2010-09-02	1	1	2010-10-25	1	2	2													29	53		82
黑龙江省	哈尔滨市	2	841	1	1	49	2010-08-04	1	1	2010-09-02	1	1	2010-10-25	1	2	2													29	53		82
黑龙江省	哈尔滨市	2	842	1	1	48	2010-08-05	1	1	2010-09-09	1	1	2010-10-25	1	2	2													35	46		81
黑龙江省	哈尔滨市	2	843	1	1	62	2010-08-05	1	1	2010-09-02	1	1	2010-10-25	1	1	2													28	53		81
黑龙江省	哈尔滨市	2	844	2	1	25	2010-08-05	1	1	2010-09-16	1	1	2010-12-07	1	2	2													42	82		124
黑龙江省	哈尔滨市	2	845	1	1	57	2010-08-05	1	1	2010-09-09	1	1	2010-10-25	1	2	2													35	46		81
黑龙江省	哈尔滨市	2	846	1	2	37	2010-08-05	1	1	2010-09-09	1	1	2010-10-25	1	2	2													35	46		81
黑龙江省	哈尔滨市	2	847	1	2	49	2010-08-05	1	1	2010-09-09	1	1	2010-10-25	1	2	2													35	46		81
黑龙江省	哈尔滨市	2	848	1	1	75	2010-08-05	1	1	2010-09-02	1	1	2010-10-25	1	2	2													28	53		81
黑龙江省	哈尔滨市	2	849	2	2	68	2010-08-05	1	1	2010-08-06	1	1	2010-09-28	1	2	2													1	53		54
黑龙江省	哈尔滨市	2	850	1	1	53	2010-08-05	1	1	2010-09-09	1	1	2010-10-25	1	2	2													35	46		81
黑龙江省	哈尔滨市	2	851	7	2	51	2010-08-05	1	1	2010-09-09	1	1	2010-10-25	1	1	1			2	1									35	46		81
黑龙江省	哈尔滨市	2	854	1	1	28	2010-08-05	1	1	2010-09-09	1	1	2010-10-25	1	2	1													35	46		81
黑龙江省	哈尔滨市	2	855	1	1	50	2010-08-06	1	1	2010-10-11	2																		66
黑龙江省	哈尔滨市	2	856	7	1	44	2010-08-06	1	1	2010-09-09	1	1	2010-10-25	1	1	2													34	46		80
黑龙江省	哈尔滨市	2	857	1	2	33	2010-08-06	1	1	2010-09-16	1	1	2010-12-07	1	1	1			1		2011-06-14	2	2	2	2	2	2013-06-13	730	41	82	189	123	312
黑龙江省	哈尔滨市	2	858	1	1	44	2010-08-09	1	1	2010-09-09	1	1	2010-10-25	1	1	1			1		2011-11-25	8	8	8	8	7	2012-01-21	57	31	46	396	77	473
黑龙江省	哈尔滨市	2	859	2	1	33	2010-08-11	1	1	2010-09-09	1	1	2010-10-25	1	1	1			1		2011-06-14	8	8	8	8	7	2011-09-05	83	29	46	232	75	307
黑龙江省	哈尔滨市	2	860	1	1	42	2010-08-11	1	1	2010-09-16	1	1	2010-12-07	1	2	2													36	82		118
黑龙江省	哈尔滨市	2	861	3	2	74	2010-08-11	1	1	2010-10-12	1	1	2012-10-24	1	2	2	2	2											62	743		805
黑龙江省	哈尔滨市	2	863	2	1	54	2010-08-12	1	1	2010-10-12	1	1	2011-05-01	1	1	1			2	1									61	201		262
黑龙江省	哈尔滨市	2	864	2	1	64	2010-08-12	1	1	2010-09-02	1	1	2010-10-25	1	2	2													21	53		74
黑龙江省	哈尔滨市	2	865	1	1	39	2010-08-12	1	1	2010-10-11	2																		60
黑龙江省	哈尔滨市	2	866	1	1	39	2010-08-12	1	1	2010-09-09	1	1	2010-10-25	1	2	2													28	46		74
黑龙江省	哈尔滨市	2	867	5	1	49	2012-12-05	1	1	2013-01-14	1	1	2013-02-20	1	1	1	2	1	1		2013-02-27	1	3	1	3				40	37	7	77	84
黑龙江省	哈尔滨市	2	868	1	1	35	2010-08-12	1	1	2010-10-12	1	1	2010-12-17	1	2	2													61	66		127
黑龙江省	哈尔滨市	2	872	2	1	40	2010-08-20	1	1	2010-09-16	1	1	2010-12-07	1	2	2													27	82		109
黑龙江省	哈尔滨市	2	873	7	1	44	2010-08-20	1	1	2010-09-16	1	1	2010-12-07	1	2	2													27	82		109
黑龙江省	哈尔滨市	2	874	7	1	81	2012-08-24	1	1	2012-10-17	1	1	2013-05-10	1	1	1	1	1	2	5									54	205		259
黑龙江省	哈尔滨市	2	875	1	1	31	2010-08-27	1	1	2010-10-12	1	1	2011-05-01	1	1	2													46	201		247
黑龙江省	哈尔滨市	2	876	1	2	30	2010-08-27	1	1	2010-10-12	1	1	2011-05-01	1	2	2													46	201		247
黑龙江省	哈尔滨市	2	877	1	2	24	2010-08-27	1	1	2010-10-12	1	1	2010-12-17	1	2	2													46	66		112
黑龙江省	哈尔滨市	2	878	1	2	35	2010-08-27	1	1	2010-10-12	1	1	2010-12-17	1	2	2													46	66		112
黑龙江省	哈尔滨市	2	879	7	1	83	2010-08-27	1	1	2010-10-12	2																		46
黑龙江省	哈尔滨市	2	880	1	1	61	2010-08-27	1	1	2010-09-16	1	1	2013-01-25	1	2	2	2	2											20	862		882
黑龙江省	哈尔滨市	2	881	7	1	47	2010-08-27	1	1	2010-10-12	1	1	2011-05-01	1	1	1			2	5									46	201		247
黑龙江省	哈尔滨市	2	882	7	1	73	2010-08-27	1	1	2010-10-12	1	1	2011-05-01	1	2	2													46	201		247
黑龙江省	哈尔滨市	2	884	7	1	38	2010-08-27	1	1	2010-10-12	1	1	2011-05-01	1	2	2													46	201		247
黑龙江省	哈尔滨市	2	885	1	2	46	2010-08-27	1	1	2010-10-12	1	1	2011-05-01	1	2	2													46	201		247
黑龙江省	哈尔滨市	2	886	1	1	29	2010-08-27	1	1	2010-10-12	1	1	2011-05-01	1	1	2													46	201		247
黑龙江省	哈尔滨市	2	887	1	1	56	2010-08-27	1	1	2010-10-12	1	1	2010-12-17	1	2	2													46	66		112
黑龙江省	哈尔滨市	2	889	7	2	52	2010-08-27	1	1	2010-09-15	1	1	2010-12-07	1	1	1			1		2011-05-03	2	2	2	2	2	2013-05-02	730	19	83	147	102	249
黑龙江省	哈尔滨市	2	890	2	1	20	2013-01-21	1	1	2013-03-26	1	1	2013-05-10	1	1	1	1	1	1		2013-06-07	2	3						64	45	28	109	137
黑龙江省	哈尔滨市	2	891	1	1	51	2010-09-03	1	1	2010-12-08	1	1	2011-04-04	1	2	2													96	117		213
黑龙江省	哈尔滨市	2	892	1	1	44	2010-09-03	1	1	2010-12-08	1	1	2011-03-01	1	2	1													96	83		179
黑龙江省	哈尔滨市	2	894	7	1	50	2010-09-03	1	1	2010-10-06	1	1	2010-11-26	1	2	2													33	51		84
黑龙江省	哈尔滨市	2	895	7	1	56	2010-09-03	1	1	2010-10-01	1	1	2010-10-23	1	1	1			2	5									28	22		50
黑龙江省	哈尔滨市	2	896	3	1	54	2010-09-03	1	1	2010-09-27	1	1	2010-10-11	1	2	2													24	14		38
黑龙江省	哈尔滨市	2	897	2	1	48	2010-09-10	1	1	2010-09-23	1	1	2012-11-26	1	2	2	2	2											13	795		808
黑龙江省	哈尔滨市	2	898	7	2	41	2010-05-22	1	1	2010-06-24	1	1	2010-09-11	1	2	2													33	79		112
黑龙江省	哈尔滨市	2	899	3	1	58	2010-08-17	1	1	2010-09-13	1	1	2010-10-28	1	2	2													27	45		72
黑龙江省	哈尔滨市	2	902	2	1	64	2010-04-19	1	1	2010-05-07	1	1	2010-06-17	1	2	2													18	41		59
黑龙江省	哈尔滨市	2	903	7	1	49	2010-09-19	1	1	2010-11-21	1	1	2010-12-16	1	2	1													63	25		88
黑龙江省	哈尔滨市	2	905	2	1	45	2010-09-25	1	1	2010-11-06	1	1	2010-12-01	1	2	2													42	25		67
黑龙江省	哈尔滨市	2	906	1	1	37	2010-09-17	1	1	2010-12-08	1	1	2011-03-01	1	2	2													82	83		165
黑龙江省	哈尔滨市	2	907	5	2	53	2010-09-17	1	1	2013-01-14	1	1	2013-03-11	1	1	1	2	2	1		2013-10-15								850	56	218	906	1124
黑龙江省	哈尔滨市	2	908	7	1	57	2010-09-17	1	1	2010-10-08	1	1	2010-11-03	1	2	1													21	26		47
黑龙江省	哈尔滨市	2	909	1	2	73	2010-09-17	1	1	2010-12-08	1	1	2011-03-01	1	2	2													82	83		165
黑龙江省	哈尔滨市	2	910	1	1	63	2010-09-17	1	1	2010-12-08	1	1	2011-04-04	1	2	2													82	117		199
黑龙江省	哈尔滨市	2	911	1	2	56	2010-09-17	1	1	2010-12-08	1	1	2011-04-04	1	2	2													82	117		199
黑龙江省	哈尔滨市	2	912	2	1	50	2010-09-17	1	1	2010-12-08	1	1	2011-11-08	1	2	2													82	335		417
黑龙江省	哈尔滨市	2	913	7	1	52	2010-09-17	1	1	2010-12-08	2																		82
黑龙江省	哈尔滨市	2	914	1	1	57	2010-09-17	1	1	2010-12-08	1	1	2011-04-04	1	2	2													82	117		199
黑龙江省	哈尔滨市	2	915	1	1	52	2010-09-17	1	1	2010-12-08	1	1	2011-04-04	1	2	2													82	117		199
黑龙江省	哈尔滨市	2	916	2	1	45	2010-09-17	1	1	2010-12-08	1	1	2011-03-01	1	2	1													82	83		165
黑龙江省	哈尔滨市	2	917	2	1	77	2010-09-17	1	1	2010-12-08	1	1	2011-03-01	1	1	1			2	1									82	83		165
黑龙江省	哈尔滨市	2	918	1	2	64	2010-09-17	1	1	2010-12-08	1	1	2011-04-04	1	2	2													82	117		199
黑龙江省	哈尔滨市	2	919	7	1	53	2010-09-25	1	1	2010-10-08	1	1	2010-11-03	1	1	1			1		2011-06-09	1	1	3	3	2	2013-06-08	730	13	26	218	39	257
黑龙江省	哈尔滨市	2	920	1	1	28	2010-09-30	1	1	2010-12-08	1	1	2011-03-01	1	2	2													69	83		152
黑龙江省	哈尔滨市	2	921	5	1	79	2010-09-30	1	1	2010-12-08	1	1	2011-03-01	1	2	1													69	83		152
黑龙江省	哈尔滨市	2	922	2	1	60	2010-09-30	1	1	2010-12-08	1	1	2011-01-21	1	2	2													69	44		113
黑龙江省	哈尔滨市	2	923	2	1	63	2010-10-08	1	1	2010-12-08	1	1	2011-03-01	1	2	2													61	83		144
黑龙江省	哈尔滨市	2	924	2	2	35	2010-10-08	1	1	2010-12-29	1	1	2011-04-04	1	2	2													82	96		178
黑龙江省	哈尔滨市	2	925	2	1	51	2010-10-08	1	1	2010-12-29	1	1	2011-03-01	1	2	2													82	62		144
黑龙江省	哈尔滨市	2	926	1	2	78	2010-10-08	1	1	2010-12-29	2																		82
黑龙江省	哈尔滨市	2	927	2	2	42	2010-10-08	1	1	2010-12-29	2																		82
黑龙江省	哈尔滨市	2	928	1	1	61	2010-10-08	1	1	2010-12-29	2																		82
黑龙江省	哈尔滨市	2	929	1	1	62	2010-10-12	1	1	2010-12-08	1	1	2011-03-01	1	2	2													57	83		140
黑龙江省	哈尔滨市	2	930	1	1	34	2010-10-14	1	1	2010-12-29	1	1	2011-03-01	1	1	1			2	1									76	62		138
黑龙江省	哈尔滨市	2	931	1	1	46	2010-10-15	1	1	2010-12-29	1	1	2011-03-01	1	2	2													75	62		137
黑龙江省	哈尔滨市	2	932	1	2	41	2010-10-26	1	1	2010-12-29	1	1	2011-04-04	1	2	2													64	96		160
黑龙江省	哈尔滨市	2	933	2	1	44	2010-10-26	1	1	2010-12-29	1	1	2011-04-04	1	2	2													64	96		160
黑龙江省	哈尔滨市	2	934	1	2	78	2010-10-26	1	1	2010-12-29	1	1	2011-03-01	1	2	2													64	62		126
黑龙江省	哈尔滨市	2	935	1	1	48	2010-10-29	1	1	2010-12-29	2																		61
黑龙江省	哈尔滨市	2	936	2	2	56	2010-10-29	1	1	2010-12-29	2																		61
黑龙江省	哈尔滨市	2	937	7	1	64	2010-10-29	1	1	2010-12-29	2																		61
黑龙江省	哈尔滨市	2	938	2	2	28	2010-10-29	1	1	2010-12-29	2																		61
黑龙江省	哈尔滨市	2	940	2	1	73	2010-11-18	1	1	2010-12-29	2																		41
黑龙江省	哈尔滨市	2	941	2	1	46	2010-11-18	1	1	2010-12-29	1	1	2011-03-01	1	2	2													41	62		103
黑龙江省	哈尔滨市	2	942	7	1	38	2010-11-18	1	1	2010-11-30	1	1	2010-12-16	1	1	1			2	5									12	16		28
黑龙江省	哈尔滨市	2	943	2	2	48	2010-11-26	1	1	2010-12-29	1	1	2011-03-01	1	2	2													33	62		95
黑龙江省	哈尔滨市	2	944	2	2	56	2010-11-26	1	1	2011-01-30	2																		65
黑龙江省	哈尔滨市	2	945	2	1	81	2010-11-26	1	1	2011-01-30	2																		65
黑龙江省	哈尔滨市	2	946	1	1	40	2010-11-26	1	1	2011-01-30	2																		65
黑龙江省	哈尔滨市	2	949	2	2	22	2010-11-26	1	1	2011-05-11	1	1	2012-10-24	1	2	2	1	2											166	532		698
黑龙江省	哈尔滨市	2	950	1	1	53	2010-11-26	1	1	2011-01-10	1	1	2012-12-03	1	2	2													45	693		738
黑龙江省	哈尔滨市	2	951	1	1	27	2010-11-26	1	1	2011-02-28	1	1	2011-12-23	1	1	2													94	298		392
黑龙江省	哈尔滨市	2	952	1	1	49	2010-11-26	1	1	2011-01-10	1	1	2012-12-03	1	2	2													45	693		738
黑龙江省	哈尔滨市	2	953	2	1	47	2010-12-03	1	1	2011-01-10	1	1	2012-12-03	1	2	2													38	693		731
黑龙江省	哈尔滨市	2	954	1	2	39	2010-12-10	1	1	2011-01-10	1	1	2012-12-03	1	2	2													31	693		724
黑龙江省	哈尔滨市	2	955	7	1	47	2010-12-10	1	1	2011-01-10	1	1	2012-12-03	1	2	2													31	693		724
黑龙江省	哈尔滨市	2	956	7	2	27	2010-12-15	1	1	2011-02-28	2																		75
黑龙江省	哈尔滨市	2	957	1	2	40	2010-12-15	1	1	2011-02-28	1	1	2012-12-03	1	2	2													75	644		719
黑龙江省	哈尔滨市	2	958	1	2	83	2010-12-17	1	1	2011-02-28	2																		73
黑龙江省	哈尔滨市	2	959	1	2	49	2010-12-17	1	1	2011-02-28	1	1	2012-12-03	1	2	2													73	644		717
黑龙江省	哈尔滨市	2	960	1	2	45	2010-12-27	1	1	2011-02-28	1	1	2011-12-23	1	1	1			2	1									63	298		361
黑龙江省	哈尔滨市	2	961	2	2	25	2010-12-27	1	1	2011-02-28	2																		63
黑龙江省	哈尔滨市	2	962	7	1	63	2010-12-27	1	1	2011-02-28	1	1	2011-12-23	1	1	1			2	1									63	298		361
黑龙江省	哈尔滨市	2	963	1	1	40	2010-12-27	1	1	2011-02-28	1	1	2011-12-23	1	1	2													63	298		361
黑龙江省	哈尔滨市	2	964	2	1	34	2010-12-27	1	1	2011-02-28	1	1	2012-12-03	1	2	2													63	644		707
黑龙江省	哈尔滨市	2	965	1	2	50	2010-12-27	1	1	2011-02-28	1	1	2011-12-23	1	2	2													63	298		361
黑龙江省	哈尔滨市	2	966	1	2	36	2010-12-27	1	1	2011-02-28	1	1	2012-11-01	1	2	2													63	612		675
黑龙江省	哈尔滨市	2	967	1	1	49	2010-12-27	1	1	2011-02-28	1	1	2011-03-15	1	2	2													63	15		78
黑龙江省	哈尔滨市	2	968	1	2	62	2010-12-27	1	1	2011-02-28	1	1	2011-03-15	1	1	2													63	15		78
黑龙江省	哈尔滨市	2	969	1	1	69	2010-12-29	1	1	2011-02-28	1	1	2012-09-20	1	2	2	2	2											61	570		631
黑龙江省	哈尔滨市	2	970	2	2	56	2010-12-29	1	1	2011-02-28	1	1	2011-12-23	1	1	2	2	2											61	298		359
黑龙江省	哈尔滨市	2	971	2	1	34	2010-12-29	1	1	2011-02-28	1	1	2012-09-20	1	2	2	2	1											61	570		631
黑龙江省	哈尔滨市	2	972	1	2	49	2010-12-29	1	1	2011-02-28	1	1	2011-12-23	1	2	2													61	298		359
黑龙江省	哈尔滨市	2	973	2	1	57	2011-01-14	1	1	2011-03-03	1	1	2012-09-20	1	2	2	1	1											48	567		615
黑龙江省	哈尔滨市	2	974	2	1	66	2011-01-14	1	1	2011-02-28	1	1	2011-12-23	1	2	2													45	298		343
黑龙江省	哈尔滨市	2	975	1	1	50	2011-01-14	1	1	2011-03-03	1	1	2012-09-20	1	1	2	2	2											48	567		615
黑龙江省	哈尔滨市	2	976	1	1	16	2011-01-14	1	1	2011-02-28	1	1	2012-12-03	1	2	2													45	644		689
黑龙江省	哈尔滨市	2	977	1	1	74	2011-01-14	1	1	2011-02-28	1	1	2011-12-23	1	2	2													45	298		343
黑龙江省	哈尔滨市	2	978	1	2	40	2011-01-14	1	1	2011-02-28	1	1	2011-12-23	1	2	2													45	298		343
黑龙江省	哈尔滨市	2	979	1	1	52	2011-01-14	1	1	2011-03-15	2																		60
黑龙江省	哈尔滨市	2	980	1	2	25	2011-01-14	1	1	2011-03-03	1	1	2011-12-23	1	2	2													48	295		343
黑龙江省	哈尔滨市	2	981	1	1	47	2011-01-14	1	1	2011-03-03	1	1	2012-09-20	1	2	2	2	2											48	567		615
黑龙江省	哈尔滨市	2	982	5	1	54	2010-11-14	1	1	2010-12-20	1	1	2011-01-21	1	2	2													36	32		68
黑龙江省	哈尔滨市	2	983	2	1	50	2011-01-21	1	1	2011-03-03	1	1	2012-09-20	1	2	2	2	2											41	567		608
黑龙江省	哈尔滨市	2	984	7	1	42	2011-01-21	1	1	2011-03-21	2																		59
黑龙江省	哈尔滨市	2	985	1	1	40	2011-01-21	1	1	2011-03-03	1	1	2012-09-20	1	2	2	2	2											41	567		608
黑龙江省	哈尔滨市	2	986	1	2	32	2011-01-21	1	1	2011-03-03	1	1	2012-09-20	1	2	2	2	1											41	567		608
黑龙江省	哈尔滨市	2	987	1	1	47	2011-01-21	1	1	2011-03-03	1	1	2012-09-20	1	2	2	1	2											41	567		608
黑龙江省	哈尔滨市	2	988	1	1	59	2011-02-01	1	1	2011-03-03	1	1	2012-09-20	1	2	2	1	1											30	567		597
黑龙江省	哈尔滨市	2	989	1	2	68	2011-02-01	1	1	2011-03-03	1	1	2012-09-20	1	2	1	1	2											30	567		597
黑龙江省	哈尔滨市	2	990	1	2	41	2011-02-01	1	1	2011-03-01	1	1	2012-09-20	1	2	2	2	2											28	569		597
黑龙江省	哈尔滨市	2	991	1	1	22	2011-02-01	1	1	2011-03-03	1	1	2012-09-20	1	2	2	1	2											30	567		597
黑龙江省	哈尔滨市	2	992	1	1	59	2011-02-23	1	1	2011-03-03	1	1	2012-10-24	1	2	2	2	2											8	601		609
黑龙江省	哈尔滨市	2	993	1	1	42	2011-02-23	1	1	2011-03-03	1	1	2012-10-24	1	2	2	2	2											8	601		609
黑龙江省	哈尔滨市	2	994	1	1	44	2011-02-25	1	1	2011-04-15	1	1	2012-11-01	1	2	2													49	566		615
黑龙江省	哈尔滨市	2	995	1	1	24	2011-02-25	1	1	2011-04-15	1	1	2013-01-25	1	2	2	2	2											49	651		700
黑龙江省	哈尔滨市	2	996	1	2	50	2011-02-25	1	1	2011-04-15	1	1	2012-12-03	1	2	2													49	598		647
黑龙江省	哈尔滨市	2	997	1	1	21	2011-02-25	1	1	2011-04-15	1	1	2012-12-03	1	2	2													49	598		647
黑龙江省	哈尔滨市	2	998	1	1	20	2011-02-25	1	1	2011-04-15	1	1	2012-12-03	1	2	2													49	598		647
黑龙江省	哈尔滨市	2	999	1	1	22	2011-02-25	1	1	2011-04-15	1	1	2012-12-03	1	2	2													49	598		647
黑龙江省	哈尔滨市	2	1000	1	2	64	2011-02-25	1	1	2011-04-15	1	1	2012-12-03	1	2	2													49	598		647
黑龙江省	哈尔滨市	2	1001	1	1	58	2011-02-25	1	1	2011-04-15	1	1	2012-12-03	1	2	2													49	598		647
黑龙江省	哈尔滨市	2	1002	1	1	41	2011-02-25	1	1	2011-04-15	1	1	2012-12-03	1	2	2													49	598		647
黑龙江省	哈尔滨市	2	1003	2	1	51	2011-02-25	1	1	2011-04-15	1	1	2013-01-25	1	2	2	2	2											49	651		700
黑龙江省	哈尔滨市	2	1004	1	2	26	2011-03-07	1	1	2011-03-19	1	1	2011-12-23	1	1	2													12	279		291
黑龙江省	哈尔滨市	2	1005	1	1	74	2011-03-07	1	1	2011-06-28	1	1	2012-12-03	1	2	2													113	524		637
黑龙江省	哈尔滨市	2	1006	1	1	55	2011-03-07	1	1	2011-03-19	1	1	2011-04-15	1	2	2													12	27		39
黑龙江省	哈尔滨市	2	1007	1	2	19	2011-03-17	1	1	2011-03-19	1	1	2011-04-15	1	2	2													2	27		29
黑龙江省	哈尔滨市	2	1008	1	2	34	2011-03-07	1	1	2011-03-19	1	1	2011-04-15	1	2	2													12	27		39
黑龙江省	哈尔滨市	2	1009	1	1	44	2011-03-07	1	1	2011-03-19	1	1	2011-04-15	1	2	2													12	27		39
黑龙江省	哈尔滨市	2	1010	3	2	50	2011-03-07	1	1	2011-03-19	1	1	2011-04-15	1	2	2													12	27		39
黑龙江省	哈尔滨市	2	1011	1	1	34	2011-03-07	1	1	2011-03-19	1	1	2011-04-15	1	2	2													12	27		39
黑龙江省	哈尔滨市	2	1012	1	2	36	2011-03-07	1	1	2011-03-19	1	1	2011-04-15	1	2	2													12	27		39
黑龙江省	哈尔滨市	2	1013	1	1	66	2011-03-07	1	1	2011-03-19	1	1	2011-04-15	1	2	2													12	27		39
黑龙江省	哈尔滨市	2	1014	1	1	29	2011-03-07	1	1	2011-03-19	1	1	2011-05-13	1	2	2													12	55		67
黑龙江省	哈尔滨市	2	1015	3	1	49	2011-03-07	1	1	2011-03-19	1	1	2011-04-15	1	1	2													12	27		39
黑龙江省	哈尔滨市	2	1016	1	2	57	2011-03-07	1	1	2011-03-19	1	1	2011-05-13	1	2	2													12	55		67
黑龙江省	哈尔滨市	2	1017	1	1	28	2011-03-07	1	1	2011-03-19	1	1	2011-05-13	1	2	2													12	55		67
黑龙江省	哈尔滨市	2	1018	1	2	33	2011-03-07	1	1	2011-03-19	1	1	2011-05-13	1	2	2													12	55		67
黑龙江省	哈尔滨市	2	1019	1	1	64	2011-03-07	1	1	2011-03-19	1	1	2011-05-13	1	2	2													12	55		67
黑龙江省	哈尔滨市	2	1020	1	2	75	2011-03-07	1	1	2011-03-19	1	1	2011-04-15	1	2	2													12	27		39
黑龙江省	哈尔滨市	2	1021	1	1	42	2011-03-07	1	1	2011-03-19	1	1	2011-05-13	1	2	2													12	55		67
黑龙江省	哈尔滨市	2	1023	3	1	43	2011-03-08	1	1	2011-03-19	1	1	2011-06-10	1	2	1													11	83		94
黑龙江省	哈尔滨市	2	1024	1	2	29	2011-03-08	1	1	2011-03-19	1	1	2011-05-19	1	2	2													11	61		72
黑龙江省	哈尔滨市	2	1025	5	1	44	2011-03-07	1	1	2011-05-11	1	1	2012-12-03	1	2	2													65	572		637
黑龙江省	哈尔滨市	2	1026	2	2	24	2011-03-15	1	1	2011-04-15	1	1	2013-01-26	1	2	2	2	2											31	652		683
黑龙江省	哈尔滨市	2	1027	1	1	47	2011-03-15	1	1	2011-04-15	1	1	2012-12-03	1	2	2													31	598		629
黑龙江省	哈尔滨市	2	1028	1	2	48	2011-03-15	1	1	2011-05-11	1	1	2012-12-03	1	1	1			1		2013-10-23								57	572	324	629	953
黑龙江省	哈尔滨市	2	1029	1	2	41	2011-03-15	1	1	2011-05-11	1	1	2012-10-24	1	1	1	2	2	1		2013-01-17	1	1	1					57	532	85	589	674
黑龙江省	哈尔滨市	2	1030	2	1	46	2011-03-08	1	1	2011-05-11	1	1	2012-11-01	1	2	2													64	540		604
黑龙江省	哈尔滨市	2	1031	1	1	44	2011-03-18	1	1	2011-05-11	1	1	2012-07-04	1	2	2	1	2											54	420		474
黑龙江省	哈尔滨市	2	1032	1	2	32	2011-03-16	1	1	2011-05-11	1	1	2012-10-24	1	2	2	2	2											56	532		588
黑龙江省	哈尔滨市	2	1033	7	2	61	2011-03-18	1	1	2011-05-11	1	1	2012-12-03	1	1	1			2	5									54	572		626
黑龙江省	哈尔滨市	2	1034	1	2	32	2011-03-18	1	1	2011-05-11	1	1	2012-10-24	1	2	2	2	2											54	532		586
黑龙江省	哈尔滨市	2	1035	1	1	60	2011-03-18	1	1	2011-05-11	1	1	2012-10-24	1	2	2	2	2											54	532		586
黑龙江省	哈尔滨市	2	1036	3	1	40	2011-03-18	1	1	2011-04-15	1	1	2012-12-03	1	2	2													28	598		626
黑龙江省	哈尔滨市	2	1037	1	1	58	2011-03-18	1	1	2011-04-15	1	1	2012-11-26	1	2	2													28	591		619
黑龙江省	哈尔滨市	2	1038	7	1	43	2011-03-18	1	1	2011-05-11	1	1	2012-10-24	1	2	2	1	2											54	532		586
黑龙江省	哈尔滨市	2	1039	2	1	40	2011-03-18	1	1	2011-05-11	1	1	2012-10-24	1	2	2	2	2											54	532		586
黑龙江省	哈尔滨市	2	1040	1	2	61	2011-03-25	1	1	2011-05-11	1	1	2012-11-26	1	2	2													47	565		612
黑龙江省	哈尔滨市	2	1041	1	2	82	2011-03-25	1	1	2011-05-11	1	1	2012-11-01	1	2	2	2	2											47	540		587
黑龙江省	哈尔滨市	2	1042	1	1	63	2011-03-25	1	1	2011-05-11	1	1	2011-06-15	1	2	2													47	35		82
黑龙江省	哈尔滨市	2	1043	2	1	43	2011-03-25	1	1	2011-05-11	1	1	2012-12-03	1	2	2													47	572		619
黑龙江省	哈尔滨市	2	1044	1	1	47	2011-03-25	1	1	2011-05-11	1	1	2011-06-15	1	2	2													47	35		82
黑龙江省	哈尔滨市	2	1045	1	2	57	2011-03-25	1	1	2011-05-11	1	1	2012-11-01	1	2	2													47	540		587
黑龙江省	哈尔滨市	2	1046	2	1	50	2011-03-25	1	1	2011-04-15	1	1	2012-12-03	1	2	2													21	598		619
黑龙江省	哈尔滨市	2	1047	7	1	52	2011-03-25	1	1	2011-05-11	1	1	2012-11-26	1	2	2													47	565		612
黑龙江省	哈尔滨市	2	1048	7	1	32	2011-03-25	1	1	2011-05-11	1	1	2012-11-26	1	2	2													47	565		612
黑龙江省	哈尔滨市	2	1049	1	2	59	2011-03-25	1	1	2011-05-11	1	1	2012-07-09	1	1	2	2	1											47	425		472
黑龙江省	哈尔滨市	2	1050	3	1	53	2011-03-25	1	1	2011-05-08	1	1	2011-06-10	1	2	1													44	33		77
黑龙江省	哈尔滨市	2	1051	1	1	74	2011-04-02	1	1	2011-05-08	1	1	2011-06-10	1	2	2													36	33		69
黑龙江省	哈尔滨市	2	1052	1	1	43	2011-04-02	1	1	2011-05-09	1	1	2011-06-10	1	2	1													37	32		69
黑龙江省	哈尔滨市	2	1053	2	2	68	2011-04-06	1	1	2011-05-08	1	1	2011-06-10	1	2	1													32	33		65
黑龙江省	哈尔滨市	2	1054	1	1	37	2011-04-02	1	1	2011-04-15	1	1	2011-05-19	1	2	2													13	34		47
黑龙江省	哈尔滨市	2	1055	1	1	23	2011-04-08	1	1	2011-05-18	1	1	2011-06-15	1	2	2													40	28		68
黑龙江省	哈尔滨市	2	1056	1	1	52	2011-04-08	1	1	2011-05-18	1	1	2012-09-20	1	2	2	2	2											40	491		531
黑龙江省	哈尔滨市	2	1057	1	1	54	2011-04-08	1	1	2011-05-18	1	1	2012-11-12	1	2	2													40	544		584
黑龙江省	哈尔滨市	2	1058	1	2	65	2011-04-08	1	1	2011-05-18	1	1	2011-06-15	1	2	2													40	28		68
黑龙江省	哈尔滨市	2	1059	1	1	21	2011-04-08	1	1	2011-05-18	1	1	2012-09-10	1	2	2	2	2											40	481		521
黑龙江省	哈尔滨市	2	1060	2	2	63	2011-04-08	1	1	2011-05-18	1	1	2012-09-10	1	2	2	2	2											40	481		521
黑龙江省	哈尔滨市	2	1061	1	1	51	2011-04-08	1	1	2011-05-18	1	1	2012-12-03	1	2	2													40	565		605
黑龙江省	哈尔滨市	2	1062	2	1	43	2011-04-08	1	1	2011-05-26	1	1	2012-11-26	1	2	1													48	550		598
黑龙江省	哈尔滨市	2	1063	2	1	44	2011-04-08	1	1	2011-05-26	1	1	2012-11-26	1	2	2													48	550		598
黑龙江省	哈尔滨市	2	1064	1	1	55	2011-04-08	1	1	2011-06-08	2																		61
黑龙江省	哈尔滨市	2	1065	1	1	50	2011-04-08	1	1	2011-05-18	1	1	2012-09-20	1	1	2	2	2											40	491		531
黑龙江省	哈尔滨市	2	1066	2	2	56	2011-04-08	1	1	2011-05-18	1	1	2012-11-26	1	2	1													40	558		598
黑龙江省	哈尔滨市	2	1067	2	2	60	2011-04-08	1	1	2011-05-26	1	1	2012-11-26	1	2	2													48	550		598
黑龙江省	哈尔滨市	2	1068	2	2	47	2011-02-08	1	1	2011-03-02	1	1	2011-04-17	1	2	2													22	46		68
黑龙江省	哈尔滨市	2	1069	1	1	69	2011-04-11	1	1	2011-05-26	1	1	2013-01-31	1	1	1	2	1	2	4									45	616		661
黑龙江省	哈尔滨市	2	1070	7	1	58	2011-04-11	1	1	2011-05-26	1	1	2012-12-03	1	2	2													45	557		602
黑龙江省	哈尔滨市	2	1071	2	1	55	2011-03-15	1	1	2011-04-17	2																		33
黑龙江省	哈尔滨市	2	1072	1	1	43	2011-04-15	1	1	2011-05-26	1	1	2012-11-30	1	2	2													41	554		595
黑龙江省	哈尔滨市	2	1073	1	1	64	2011-04-15	1	1	2011-05-26	1	1	2012-11-26	1	2	2													41	550		591
黑龙江省	哈尔滨市	2	1074	1	1	58	2011-04-15	1	1	2011-11-24	2																		223
黑龙江省	哈尔滨市	2	1075	1	2	59	2011-03-15	1	1	2011-04-15	1	1	2012-07-09	1	2	1	2	1											31	451		482
黑龙江省	哈尔滨市	2	1076	1	1	26	2011-04-15	1	1	2011-05-26	1	1	2012-11-01	1	2	2	2	2											41	525		566
黑龙江省	哈尔滨市	2	1077	1	1	50	2011-04-15	1	1	2011-05-26	1	1	2012-11-26	1	2	2													41	550		591
黑龙江省	哈尔滨市	2	1078	1	2	19	2011-04-15	1	1	2011-05-26	1	1	2012-09-20	1	2	2	2	2											41	483		524
黑龙江省	哈尔滨市	2	1079	1	1	29	2011-04-15	1	1	2011-05-26	1	1	2012-12-03	1	2	2													41	557		598
黑龙江省	哈尔滨市	2	1081	1	1	55	2011-04-19	1	1	2011-05-15	1	1	2011-06-10	1	2	2													26	26		52
黑龙江省	哈尔滨市	2	1082	2	2	61	2010-04-15	1	1	2010-07-28	1	1	2010-09-01	1	2	2													104	35		139
黑龙江省	哈尔滨市	2	1083	2	1	53	2011-04-15	1	1	2011-06-15	2																		61
黑龙江省	哈尔滨市	2	1084	2	1	44	2010-04-15	1	1	2010-12-11	1	1	2011-01-28	1	2	2													240	48		288
黑龙江省	哈尔滨市	2	1086	3	1	46	2010-04-15	1	1	2011-01-10	1	1	2011-02-17	1	1	2													270	38		308
黑龙江省	哈尔滨市	2	1087	1	1	57	2011-04-15	1	1	2011-05-08	1	1	2011-06-10	1	2	2													23	33		56
黑龙江省	哈尔滨市	2	1088	1	2	56	2011-04-15	1	1	2011-05-08	1	1	2011-06-10	1	2	2													23	33		56
黑龙江省	哈尔滨市	2	1089	1	1	73	2011-03-15	1	1	2011-04-13	1	1	2011-05-19	1	2	2													29	36		65
黑龙江省	哈尔滨市	2	1090	1	1	74	2011-03-15	1	1	2011-04-06	1	1	2011-05-19	1	2	2													22	43		65
黑龙江省	哈尔滨市	2	1091	1	1	47	2011-03-15	1	1	2011-04-13	1	1	2011-05-19	1	2	2													29	36		65
黑龙江省	哈尔滨市	2	1092	1	2	59	2011-04-15	1	1	2011-06-07	1	1	2011-07-15	1	2	2													53	38		91
黑龙江省	哈尔滨市	2	1093	1	2	68	2011-04-15	1	1	2011-06-07	1	1	2011-07-18	1	2	2													53	41		94
黑龙江省	哈尔滨市	2	1094	1	2	26	2011-04-15	1	1	2011-05-08	1	1	2011-06-10	1	1	2													23	33		56
黑龙江省	哈尔滨市	2	1095	1	2	43	2011-04-15	1	1	2011-05-15	1	1	2011-06-10	1	2	2													30	26		56
黑龙江省	哈尔滨市	2	1097	3	1	66	2011-04-15	1	1	2011-05-08	1	1	2011-06-10	1	2	2													23	33		56
黑龙江省	哈尔滨市	2	1098	1	1	38	2011-04-15	1	1	2011-05-03	1	1	2011-06-10	1	2	1													18	38		56
黑龙江省	哈尔滨市	2	1099	1	1	66	2011-04-15	1	1	2011-05-15	1	1	2011-06-10	1	2	2													30	26		56
黑龙江省	哈尔滨市	2	1100	1	1	51	2011-04-15	1	1	2011-05-08	1	1	2011-06-10	1	2	2													23	33		56
黑龙江省	哈尔滨市	2	1101	1	2	47	2011-04-15	1	1	2011-05-03	1	1	2011-06-10	1	2	2													18	38		56
黑龙江省	哈尔滨市	2	1102	2	1	58	2011-04-15	1	1	2011-05-15	1	1	2011-06-10	1	2	2													30	26		56
黑龙江省	哈尔滨市	2	1103	1	1	39	2011-04-16	1	1	2011-05-15	1	1	2011-06-10	1	2	2													29	26		55
黑龙江省	哈尔滨市	2	1104	1	2	44	2011-04-18	1	1	2011-05-15	1	1	2011-06-10	1	2	2													27	26		53
黑龙江省	哈尔滨市	2	1105	3	1	42	2011-04-18	1	1	2011-05-15	1	1	2011-06-10	1	2	2													27	26		53
黑龙江省	哈尔滨市	2	1106	1	1	35	2011-04-26	1	1	2011-05-15	1	1	2011-06-10	1	2	2													19	26		45
黑龙江省	哈尔滨市	2	1107	3	1	48	2011-04-26	1	1	2011-05-26	1	1	2012-09-10	1	2	2	2	2											30	473		503
黑龙江省	哈尔滨市	2	1108	1	1	51	2011-04-26	1	1	2011-09-15	1	1	2012-12-03	1	2	2													142	445		587
黑龙江省	哈尔滨市	2	1109	1	1	44	2011-05-04	1	1	2011-05-26	1	1	2012-12-03	1	1	1			1		2013-01-04	2	2	3	3				22	557	32	579	611
黑龙江省	哈尔滨市	2	1110	1	1	59	2011-05-04	1	1	2011-05-26	1	1	2012-11-01	1	2	2													22	525		547
黑龙江省	哈尔滨市	2	1111	1	1	41	2011-05-04	1	1	2011-05-26	1	1	2012-12-03	1	2	2													22	557		579
黑龙江省	哈尔滨市	2	1112	1	2	51	2011-05-04	1	1	2011-09-09	1	1	2012-11-26	1	2	2													128	444		572
黑龙江省	哈尔滨市	2	1113	1	1	73	2011-05-04	1	1	2011-05-26	1	1	2012-09-10	1	2	1	1	2											22	473		495
黑龙江省	哈尔滨市	2	1114	2	1	31	2011-05-04	1	1	2011-05-26	1	1	2012-09-10	1	2	2	1	2											22	473		495
黑龙江省	哈尔滨市	2	1115	1	2	49	2011-05-04	1	1	2011-11-24	1	1	2012-11-26	1	2	2													204	368		572
黑龙江省	哈尔滨市	2	1116	1	1	28	2011-05-04	1	1	2011-07-06	2																		63
黑龙江省	哈尔滨市	2	1117	1	1	60	2011-05-05	1	1	2011-09-15	1	1	2012-12-03	1	2	2													133	445		578
黑龙江省	哈尔滨市	2	1118	5	2	55	2011-05-05	1	1	2011-11-24	1	1	2012-11-01	1	2	2													203	343		546
黑龙江省	哈尔滨市	2	1119	1	1	81	2011-05-05	1	1	2011-11-24	2																		203
黑龙江省	哈尔滨市	2	1120	7	1	64	2011-05-05	1	1	2011-07-06	2																		62
黑龙江省	哈尔滨市	2	1121	1	1	42	2011-05-05	1	1	2011-09-09	1	1	2012-11-26	1	2	2													127	444		571
黑龙江省	哈尔滨市	2	1122	1	1	69	2011-05-05	1	1	2011-09-15	1	1	2012-12-03	1	2	2													133	445		578
黑龙江省	哈尔滨市	2	1123	1	1	52	2011-05-05	1	1	2011-07-03	1	1	2011-09-01	1	2	1													59	60		119
黑龙江省	哈尔滨市	2	1124	1	1	46	2011-05-05	1	1	2011-05-26	1	1	2011-09-01	1	2	2													21	98		119
黑龙江省	哈尔滨市	2	1125	2	1	53	2011-05-05	1	1	2011-07-03	1	1	2011-09-01	1	2	2													59	60		119
黑龙江省	哈尔滨市	2	1126	7	1	39	2011-05-05	1	1	2011-07-03	1	1	2011-09-01	1	1	1			2	5									59	60		119
黑龙江省	哈尔滨市	2	1127	7	2	45	2011-05-05	1	1	2011-11-24	1	1	2013-03-19	1	2	2	2	2											203	481		684
黑龙江省	哈尔滨市	2	1128	1	1	59	2011-05-05	1	1	2011-11-14	2																		193
黑龙江省	哈尔滨市	2	1129	1	1	54	2011-05-05	1	1	2011-07-06	2																		62
黑龙江省	哈尔滨市	2	1130	2	1	52	2011-05-05	1	1	2011-09-09	1	1	2012-11-26	1	2	2													127	444		571
黑龙江省	哈尔滨市	2	1131	1	1	42	2011-05-05	1	1	2011-07-06	2																		62
黑龙江省	哈尔滨市	2	1132	1	1	54	2011-05-05	1	1	2011-11-24	1	1	2012-11-26	1	2	2													203	368		571
黑龙江省	哈尔滨市	2	1133	1	2	49	2011-05-05	1	1	2011-09-09	1	1	2012-11-26	1	2	2													127	444		571
黑龙江省	哈尔滨市	2	1134	1	1	41	2011-05-05	1	1	2011-11-14	2																		193
黑龙江省	哈尔滨市	2	1135	2	1	46	2011-05-08	1	1	2011-07-11	1	1	2013-05-04	1	1	2	2	1											64	663		727
黑龙江省	哈尔滨市	2	1136	1	1	36	2011-05-08	1	1	2011-09-15	1	1	2012-12-03	1	2	2													130	445		575
黑龙江省	哈尔滨市	2	1137	7	1	70	2011-05-08	1	1	2011-11-24	1	1	2012-12-03	1	2	2	2	2											200	375		575
黑龙江省	哈尔滨市	2	1138	2	1	65	2011-05-08	1	1	2011-07-09	2																		62
黑龙江省	哈尔滨市	2	1139	1	1	30	2011-05-08	1	1	2011-07-08	1	1	2011-09-01	1	2	2													61	55		116
黑龙江省	哈尔滨市	2	1140	1	1	43	2011-05-10	1	1	2011-07-08	1	1	2011-09-01	1	2	2													59	55		114
黑龙江省	哈尔滨市	2	1141	1	2	44	2011-05-10	1	1	2011-07-08	1	1	2011-09-01	1	2	1													59	55		114
黑龙江省	哈尔滨市	2	1142	1	1	34	2011-05-12	1	1	2011-11-24	1	1	2012-12-03	1	1	2													196	375		571
黑龙江省	哈尔滨市	2	1143	1	1	56	2011-05-12	1	1	2011-11-24	2																		196
黑龙江省	哈尔滨市	2	1144	1	1	24	2011-05-18	1	1	2011-07-18	1	1	2011-08-12	1	2	2													61	25		86
黑龙江省	哈尔滨市	2	1145	7	1	40	2011-05-18	1	1	2011-11-24	2																		190
黑龙江省	哈尔滨市	2	1146	1	1	41	2011-05-18	1	1	2011-11-24	1	1	2013-01-25	1	2	2	2	2											190	428		618
黑龙江省	哈尔滨市	2	1147	1	1	60	2011-05-18	1	1	2011-11-24	1	1	2012-12-03	1	1	1			1		2013-01-09	2	2	3	3				190	375	37	565	602
黑龙江省	哈尔滨市	2	1148	1	2	18	2011-05-18	1	1	2011-11-24	2																		190
黑龙江省	哈尔滨市	2	1149	1	1	53	2011-05-18	1	1	2011-11-24	2																		190
黑龙江省	哈尔滨市	2	1150	1	1	43	2011-05-18	1	1	2011-11-24	2																		190
黑龙江省	哈尔滨市	2	1151	1	2	45	2011-05-18	1	1	2011-09-09	1	1	2012-11-26	1	1	2													114	444		558
黑龙江省	哈尔滨市	2	1152	1	1	24	2011-05-18	1	1	2011-09-15	1	1	2012-12-03	1	2	2													120	445		565
黑龙江省	哈尔滨市	2	1154	1	1	70	2011-05-06	1	1	2011-09-15	1	1	2012-12-03	1	2	2													132	445		577
黑龙江省	哈尔滨市	2	1155	1	1	43	2011-05-16	1	1	2011-09-15	1	1	2012-12-03	1	2	2													122	445		567
黑龙江省	哈尔滨市	2	1156	1	1	47	2011-05-18	1	1	2011-11-24	1	1	2012-12-03	1	2	2													190	375		565
黑龙江省	哈尔滨市	2	1157	2	1	52	2011-05-18	1	1	2011-11-24	1	1	2012-11-01	1	2	2													190	343		533
黑龙江省	哈尔滨市	2	1158	2	2	57	2011-05-18	1	1	2011-11-24	2																		190
黑龙江省	哈尔滨市	2	1159	1	1	40	2011-05-18	1	1	2011-07-20	1	1	2012-11-11	1	2	2													63	480		543
黑龙江省	哈尔滨市	2	1160	1	1	28	2011-05-18	1	1	2011-11-24	1	1	2012-12-03	1	2	2													190	375		565
黑龙江省	哈尔滨市	2	1161	1	1	38	2011-05-20	1	1	2011-11-24	1	1	2012-12-03	1	2	2													188	375		563
黑龙江省	哈尔滨市	2	1162	1	2	34	2011-05-20	1	1	2011-11-24	1	1	2012-12-03	1	2	2													188	375		563
黑龙江省	哈尔滨市	2	1163	7	2	48	2011-05-20	1	1	2011-11-24	2																		188
黑龙江省	哈尔滨市	2	1164	1	2	41	2011-05-20	1	1	2011-09-09	1	1	2012-11-26	1	2	2													112	444		556
黑龙江省	哈尔滨市	2	1165	1	1	53	2011-05-20	1	1	2011-09-15	1	1	2012-12-03	1	2	2													118	445		563
黑龙江省	哈尔滨市	2	1167	7	1	68	2011-05-20	1	1	2011-11-24	1	1	2012-12-03	1	2	2													188	375		563
黑龙江省	哈尔滨市	2	1168	1	1	44	2011-05-20	1	1	2011-11-24	1	1	2012-12-03	1	2	2													188	375		563
黑龙江省	哈尔滨市	2	1169	1	2	51	2011-05-20	1	1	2011-09-15	1	1	2012-12-03	1	2	2													118	445		563
黑龙江省	哈尔滨市	2	1170	1	2	70	2011-05-20	1	1	2011-09-09	1	1	2012-11-26	1	2	2													112	444		556
黑龙江省	哈尔滨市	2	1174	4	1	59	2011-05-20	1	1	2011-11-24	1	1	2012-12-03	1	1	1			2	1									188	375		563
黑龙江省	哈尔滨市	2	1175	1	2	29	2010-03-30	1	1	2010-08-19	1	1	2010-09-26	1	2	2													142	38		180
黑龙江省	哈尔滨市	2	1176	1	1	59	2010-03-30	1	1	2010-08-19	1	1	2010-10-16	1	2	2													142	58		200
黑龙江省	哈尔滨市	2	1177	1	2	54	2010-09-27	1	1	2010-10-27	1	1	2010-11-19	1	2	2													30	23		53
黑龙江省	哈尔滨市	2	1178	1	2	29	2010-10-12	1	1	2010-10-27	1	1	2010-12-16	1	2	2													15	50		65
黑龙江省	哈尔滨市	2	1180	1	1	45	2010-11-01	1	1	2010-11-12	1	1	2010-12-16	1	2	2													11	34		45
黑龙江省	哈尔滨市	2	1181	1	1	78	2010-10-25	1	1	2010-11-12	1	1	2010-12-16	1	2	2													18	34		52
黑龙江省	哈尔滨市	2	1182	1	1	21	2010-11-25	1	1	2010-12-22	1	1	2011-01-21	1	2	2													27	30		57
黑龙江省	哈尔滨市	2	1183	1	2	39	2010-12-20	1	1	2011-01-04	1	1	2011-02-20	1	1	1			2	5									15	47		62
黑龙江省	哈尔滨市	2	1185	1	1	50	2010-12-20	1	1	2011-01-04	1	1	2011-02-20	1	2	2													15	47		62
黑龙江省	哈尔滨市	2	1186	1	1	22	2010-12-20	1	1	2011-01-04	1	1	2011-02-20	1	2	2													15	47		62
黑龙江省	哈尔滨市	2	1187	1	2	27	2010-11-01	1	1	2010-12-03	1	1	2011-01-21	1	2	2													32	49		81
黑龙江省	哈尔滨市	2	1188	1	1	33	2011-01-20	1	1	2011-02-10	1	1	2011-02-20	1	1	2													21	10		31
黑龙江省	哈尔滨市	2	1190	1	2	36	2010-05-20	1	1	2010-09-01	1	1	2011-10-16	1	2	2													104	410		514
黑龙江省	哈尔滨市	2	1191	2	1	50	2012-04-30	1	1	2012-09-28	1	1	2013-05-11	1	2	2	2	1											151	225		376
黑龙江省	哈尔滨市	2	1192	1	1	61	2010-07-20	1	1	2010-09-06	1	1	2010-10-16	1	2	2													48	40		88
黑龙江省	哈尔滨市	2	1194	1	1	24	2010-08-17	1	1	2010-09-27	1	1	2010-11-11	1	2	2													41	45		86
黑龙江省	哈尔滨市	2	1195	1	1	73	2010-08-17	1	1	2010-09-15	1	1	2010-10-23	1	2	2													29	38		67
黑龙江省	哈尔滨市	2	1196	1	2	43	2010-12-02	1	1	2010-12-22	1	1	2011-01-21	1	2	2													20	30		50
黑龙江省	哈尔滨市	2	1197	1	2	41	2010-08-18	1	1	2010-09-15	1	1	2010-10-23	1	2	2													28	38		66
黑龙江省	哈尔滨市	2	1198	1	1	61	2010-08-18	1	1	2010-09-27	1	1	2010-11-11	1	2	2													40	45		85
黑龙江省	哈尔滨市	2	1199	1	1	65	2010-09-15	1	1	2010-10-12	1	1	2013-09-17	1	2	2	2	2											27	1071		1098
黑龙江省	哈尔滨市	2	1200	1	1	44	2010-09-17	1	1	2010-10-12	1	1	2010-11-11	1	2	2													25	30		55
黑龙江省	哈尔滨市	2	1201	1	2	50	2011-05-30	1	1	2011-07-18	1	1	2011-08-31	1	2	2													49	44		93
黑龙江省	哈尔滨市	2	1202	1	1	43	2011-05-30	1	1	2011-07-18	1	1	2011-08-31	1	2	2													49	44		93
黑龙江省	哈尔滨市	2	1203	7	1	55	2011-05-30	1	1	2011-07-18	1	1	2011-08-31	1	1	1			2	5									49	44		93
黑龙江省	哈尔滨市	2	1204	2	1	63	2011-05-30	1	1	2011-11-24	1	1	2012-12-03	1	2	2													178	375		553
黑龙江省	哈尔滨市	2	1205	1	1	59	2011-05-30	1	1	2011-11-24	2																		178
黑龙江省	哈尔滨市	2	1206	1	1	66	2011-01-30	1	1	2011-02-10	1	1	2011-02-20	1	2	2													11	10		21
黑龙江省	哈尔滨市	2	1207	1	2	73	2011-01-30	1	1	2011-02-10	1	1	2011-02-20	1	2	2													11	10		21
黑龙江省	哈尔滨市	2	1208	1	1	78	2011-01-30	1	1	2011-02-10	1	1	2011-02-20	1	2	2													11	10		21
黑龙江省	哈尔滨市	2	1209	1	2	86	2011-01-12	1	1	2011-02-14	1	1	2011-02-28	1	2	2													33	14		47
黑龙江省	哈尔滨市	2	1210	1	1	48	2011-01-30	1	1	2011-02-11	1	1	2011-02-20	1	2	2													12	9		21
黑龙江省	哈尔滨市	2	1211	1	1	58	2011-01-30	1	1	2011-02-10	1	1	2011-02-20	1	2	2													11	10		21
黑龙江省	哈尔滨市	2	1212	1	1	53	2011-01-30	1	1	2011-02-10	1	1	2011-03-15	1	2	1													11	33		44
黑龙江省	哈尔滨市	2	1213	1	2	73	2011-01-30	1	1	2011-02-10	1	1	2011-02-20	1	2	2													11	10		21
黑龙江省	哈尔滨市	2	1214	1	2	42	2011-02-10	1	1	2011-03-03	1	1	2011-03-15	1	2	2													21	12		33
黑龙江省	哈尔滨市	2	1215	1	1	72	2011-01-30	1	1	2011-02-10	1	1	2011-03-15	1	2	2													11	33		44
黑龙江省	哈尔滨市	2	1216	1	1	46	2011-02-10	1	1	2011-03-29	1	1	2011-04-07	1	1	2													47	9		56
黑龙江省	哈尔滨市	2	1217	1	1	27	2011-02-10	1	1	2011-03-03	1	1	2011-03-15	1	2	2													21	12		33
黑龙江省	哈尔滨市	2	1218	1	1	64	2011-02-10	1	1	2011-03-03	1	1	2011-04-07	1	2	2													21	35		56
黑龙江省	哈尔滨市	2	1219	1	1	55	2011-02-10	1	1	2011-03-29	1	1	2011-04-07	1	2	2													47	9		56
黑龙江省	哈尔滨市	2	1220	1	2	39	2011-02-10	1	1	2011-03-29	1	1	2011-04-07	1	2	2													47	9		56
黑龙江省	哈尔滨市	2	1221	1	1	46	2011-02-10	1	1	2011-04-10	1	1	2013-09-17	1	2	2	2	2											59	891		950
黑龙江省	哈尔滨市	2	1222	1	2	28	2011-03-28	1	1	2011-04-26	1	1	2011-05-28	1	2	2													29	32		61
黑龙江省	哈尔滨市	2	1223	1	1	40	2011-03-30	1	1	2011-04-15	1	1	2011-04-28	1	2	2													16	13		29
黑龙江省	哈尔滨市	2	1224	1	2	51	2011-03-30	1	1	2011-04-15	1	1	2011-04-28	1	1	2													16	13		29
黑龙江省	哈尔滨市	2	1225	1	1	77	2011-03-30	1	1	2011-04-15	1	1	2011-04-28	1	2	2													16	13		29
黑龙江省	哈尔滨市	2	1227	1	1	76	2011-03-30	1	1	2011-04-18	1	1	2011-04-28	1	2	2													19	10		29
黑龙江省	哈尔滨市	2	1228	1	2	19	2011-03-23	1	1	2011-04-14	1	1	2011-04-28	1	2	2													22	14		36
黑龙江省	哈尔滨市	2	1229	1	2	38	2011-02-10	1	1	2011-03-29	1	1	2011-04-07	1	2	1													47	9		56
黑龙江省	哈尔滨市	2	1230	1	2	22	2011-02-10	1	1	2011-04-14	1	1	2011-04-28	1	2	2													63	14		77
黑龙江省	哈尔滨市	2	1231	1	2	77	2011-02-10	1	1	2011-04-14	1	1	2011-04-28	1	2	1													63	14		77
黑龙江省	哈尔滨市	2	1232	1	1	77	2011-02-10	1	1	2011-04-14	1	1	2011-04-28	1	2	2													63	14		77
黑龙江省	哈尔滨市	2	1233	1	2	39	2011-02-10	1	1	2011-04-14	1	1	2011-04-28	1	2	2													63	14		77
黑龙江省	哈尔滨市	2	1234	1	1	66	2011-02-10	1	1	2011-04-14	1	1	2012-12-03	1	2	2													63	599		662
黑龙江省	哈尔滨市	2	1235	1	1	44	2011-02-10	1	1	2011-04-10	1	1	2011-04-28	1	2	2													59	18		77
黑龙江省	哈尔滨市	2	1236	1	2	63	2011-02-10	1	1	2011-04-10	1	1	2011-04-28	1	2	2													59	18		77
黑龙江省	哈尔滨市	2	1237	1	1	62	2011-02-10	1	1	2011-04-10	1	1	2011-04-28	1	2	2													59	18		77
黑龙江省	哈尔滨市	2	1239	1	1	65	2011-05-30	1	1	2011-07-18	1	1	2011-08-31	1	2	2													49	44		93
黑龙江省	哈尔滨市	2	1240	1	1	34	2011-03-30	1	1	2011-04-18	1	1	2011-05-29	1	2	2													19	41		60
黑龙江省	哈尔滨市	2	1241	1	1	43	2011-03-30	1	1	2011-04-18	1	1	2011-05-29	1	2	2													19	41		60
黑龙江省	哈尔滨市	2	1242	1	1	79	2011-03-30	1	1	2011-04-18	1	1	2011-05-29	1	2	2													19	41		60
黑龙江省	哈尔滨市	2	1243	1	1	73	2011-05-26	1	1	2011-07-18	1	1	2011-08-12	1	2	2													53	25		78
黑龙江省	哈尔滨市	2	1244	1	1	36	2011-05-26	1	1	2011-07-18	1	1	2011-08-12	1	2	2													53	25		78
黑龙江省	哈尔滨市	2	1245	1	1	44	2011-06-01	1	1	2011-09-29	1	1	2013-01-25	1	2	2	2	2											120	484		604
黑龙江省	哈尔滨市	2	1246	1	1	52	2011-06-01	1	1	2011-08-06	2																		66
黑龙江省	哈尔滨市	2	1247	1	1	75	2011-06-01	1	1	2011-08-06	2																		66
黑龙江省	哈尔滨市	2	1249	1	2	34	2011-06-01	1	1	2011-06-20	1	1	2012-03-15	1	2	2													19	269		288
黑龙江省	哈尔滨市	2	1250	1	2	25	2011-06-01	1	1	2011-06-20	1	1	2012-03-15	1	2	2													19	269		288
黑龙江省	哈尔滨市	2	1251	1	1	43	2011-06-01	1	1	2011-06-20	1	1	2012-03-15	1	2	2													19	269		288
黑龙江省	哈尔滨市	2	1252	7	1	50	2011-06-07	1	1	2011-11-24	1	1	2012-12-03	1	1	1			2	5									170	375		545
黑龙江省	哈尔滨市	2	1253	1	2	58	2011-06-08	1	1	2012-10-18	1	1	2013-01-31	1	2	2	2	2											498	105		603
黑龙江省	哈尔滨市	2	1254	1	1	46	2011-06-08	1	1	2011-11-24	1	1	2012-03-15	1	2	2													169	112		281
黑龙江省	哈尔滨市	2	1255	4	1	38	2011-06-14	1	1	2012-09-15	1	1	2012-12-03	1	1	1			1		2013-05-14	2	3						459	79	162	538	700
黑龙江省	哈尔滨市	2	1256	1	1	54	2011-06-16	1	1	2011-09-15	1	1	2012-12-03	1	2	2													91	445		536
黑龙江省	哈尔滨市	2	1257	1	1	41	2011-06-16	1	1	2011-11-24	2																		161
黑龙江省	哈尔滨市	2	1258	1	1	55	2011-06-01	1	1	2011-06-28	2																		27
黑龙江省	哈尔滨市	2	1259	1	1	42	2011-06-29	1	1	2011-11-24	2																		148
黑龙江省	哈尔滨市	2	1260	1	2	47	2011-07-04	1	1	2011-09-15	1	1	2012-12-03	1	2	2													73	445		518
黑龙江省	哈尔滨市	2	1261	2	2	32	2011-07-04	1	1	2011-09-15	1	1	2012-12-03	1	2	2													73	445		518
黑龙江省	哈尔滨市	2	1262	7	1	46	2011-07-07	1	1	2011-11-24	1	1	2012-11-12	1	2	2													140	354		494
黑龙江省	哈尔滨市	2	1263	1	1	40	2011-07-07	1	1	2011-07-19	1	1	2012-03-15	1	2	2													12	240		252
黑龙江省	哈尔滨市	2	1264	1	1	37	2011-07-07	1	1	2011-11-24	1	1	2012-12-03	1	2	2													140	375		515
黑龙江省	哈尔滨市	2	1265	1	1	31	2011-07-08	1	1	2011-11-24	1	1	2012-11-26	1	2	2													139	368		507
黑龙江省	哈尔滨市	2	1266	1	1	28	2011-07-09	1	1	2011-11-24	1	1	2012-11-26	1	2	2													138	368		506
黑龙江省	哈尔滨市	2	1267	1	1	42	2011-07-12	1	1	2011-09-15	1	1	2012-12-03	1	2	2													65	445		510
黑龙江省	哈尔滨市	2	1268	1	2	54	2011-07-12	1	1	2011-11-24	2																		135
黑龙江省	哈尔滨市	2	1269	1	2	32	2011-07-15	1	1	2011-11-24	1	1	2012-03-15	1	2	2													132	112		244
黑龙江省	哈尔滨市	2	1270	1	1	38	2011-10-08	1	1	2011-11-30	1	1	2013-01-25	1	2	2	2	2											53	422		475
黑龙江省	哈尔滨市	2	1271	7	1	53	2011-10-08	1	1	2011-11-30	2																		53
黑龙江省	哈尔滨市	2	1272	1	1	53	2011-10-08	1	1	2011-11-30	2																		53
黑龙江省	哈尔滨市	2	1273	1	1	31	2011-10-08	1	1	2011-11-30	1	1	2012-12-03	1	2	2													53	369		422
黑龙江省	哈尔滨市	2	1274	2	1	84	2011-10-08	1	1	2011-11-30	1	1	2012-12-03	1	2	2													53	369		422
黑龙江省	哈尔滨市	2	1275	1	1	45	2011-10-24	1	1	2012-10-30	2																		372
黑龙江省	哈尔滨市	2	1276	1	1	76	2011-10-08	1	1	2011-11-30	1	1	2012-11-12	1	2	2													53	348		401
黑龙江省	哈尔滨市	2	1277	7	1	42	2011-10-08	1	1	2011-11-30	2																		53
黑龙江省	哈尔滨市	2	1278	1	1	23	2011-10-08	1	1	2011-11-30	1	1	2012-12-03	1	2	2													53	369		422
黑龙江省	哈尔滨市	2	1279	1	1	47	2011-10-08	1	1	2011-11-30	1	1	2012-12-03	1	2	2													53	369		422
黑龙江省	哈尔滨市	2	1280	1	1	53	2011-10-08	1	1	2011-11-30	1	1	2012-12-03	1	2	2													53	369		422
黑龙江省	哈尔滨市	2	1281	1	1	20	2011-10-08	1	1	2011-11-30	1	1	2012-11-26	1	2	2													53	362		415
黑龙江省	哈尔滨市	2	1282	2	1	51	2011-10-01	1	1	2011-11-30	1	1	2012-11-26	1	2	2													60	362		422
黑龙江省	哈尔滨市	2	1283	7	1	45	2011-11-01	1	1	2011-11-30	1	1	2012-12-03	1	2	2													29	369		398
黑龙江省	哈尔滨市	2	1284	1	1	44	2011-11-01	1	1	2011-12-21	1	1	2012-11-26	1	2	2													50	341		391
黑龙江省	哈尔滨市	2	1285	1	1	53	2011-11-01	1	1	2011-11-30	1	1	2012-12-03	1	2	2													29	369		398
黑龙江省	哈尔滨市	2	1286	1	2	51	2011-11-01	1	1	2011-12-30	1	1	2012-05-15	1	1	1	2	2	2	5									59	137		196
黑龙江省	哈尔滨市	2	1287	1	1	38	2011-11-01	1	1	2011-12-21	1	1	2012-12-03	1	2	2													50	348		398
黑龙江省	哈尔滨市	2	1288	1	1	74	2011-11-01	1	1	2011-12-21	1	1	2013-03-19	1	1	2	2	2											50	454		504
黑龙江省	哈尔滨市	2	1289	1	1	46	2011-11-01	1	1	2011-11-30	1	1	2012-12-03	1	2	2													29	369		398
黑龙江省	哈尔滨市	2	1290	1	1	49	2011-11-01	1	1	2011-12-21	1	1	2012-05-15	1	2	2	1	2											50	146		196
黑龙江省	哈尔滨市	2	1291	1	1	43	2011-11-01	1	1	2012-03-11	1	1	2012-11-26	1	2	2													131	260		391
黑龙江省	哈尔滨市	2	1292	1	1	58	2011-11-01	1	1	2011-12-21	1	1	2012-12-03	1	1	1			1		2013-03-22	3	3						50	348	109	398	507
黑龙江省	哈尔滨市	2	1293	7	1	43	2011-11-01	1	1	2012-01-04	2																		64
黑龙江省	哈尔滨市	2	1294	7	2	63	2011-11-09	1	1	2012-01-16	1	1	2012-05-15	1	2	2	2	1				2							68	120		188
黑龙江省	哈尔滨市	2	1295	1	1	59	2011-07-09	1	1	2011-08-01	1	1	2011-09-01	1	2	2						2							23	31		54
黑龙江省	哈尔滨市	2	1296	1	2	51	2011-11-09	1	1	2012-01-30	2																		82
黑龙江省	哈尔滨市	2	1297	1	1	17	2010-11-01	1	1	2011-01-30	2																		90
黑龙江省	哈尔滨市	2	1298	2	1	61	2011-11-01	1	1	2011-12-30	2																		59
黑龙江省	哈尔滨市	2	1299	7	1	43	2011-09-26	1	1	2011-11-01	1	1	2011-11-18	1	1	1			1		2012-02-28	1	1	2	2				36	17	102	53	155
黑龙江省	哈尔滨市	2	1300	1	1	30	2011-11-22	1	1	2012-01-20	2																		59
黑龙江省	哈尔滨市	2	1301	7	1	56	2011-11-28	1	1	2012-01-16	1	1	2012-05-15	1	2	2	1	2											49	120		169
黑龙江省	哈尔滨市	2	1302	1	2	27	2011-11-01	1	1	2011-11-29	1	1	2012-03-15	1	2	2													28	107		135
黑龙江省	哈尔滨市	2	1303	1	1	25	2011-11-28	1	1	2012-02-15	1	1	2012-03-15	1	2	2													79	29		108
黑龙江省	哈尔滨市	2	1304	1	1	26	2011-11-28	1	1	2012-01-16	1	1	2012-05-15	1	2	2	2	2											49	120		169
黑龙江省	哈尔滨市	2	1305	1	1	55	2011-11-28	1	1	2012-02-15	1	1	2012-03-15	1	2	2													79	29		108
黑龙江省	哈尔滨市	2	1306	1	1	41	2011-11-28	1	1	2012-02-15	1	1	2012-04-06	1	2	2													79	51		130
黑龙江省	哈尔滨市	2	1307	1	1	72	2011-11-28	1	1	2012-01-16	1	1	2012-05-15	1	1	1	1	1	2	3									49	120		169
黑龙江省	哈尔滨市	2	1308	1	1	43	2011-11-28	1	1	2012-02-15	1	1	2012-04-06	1	1	1	2	2	1		2013-03-18	2	2						79	51	346	130	476
黑龙江省	哈尔滨市	2	1309	1	1	79	2011-11-15	1	1	2012-01-16	1	1	2012-05-15	1	2	2	1	2											62	120		182
黑龙江省	哈尔滨市	2	1310	1	1	35	2011-11-15	1	1	2012-02-15	1	1	2012-03-15	1	2	2						2							92	29		121
黑龙江省	哈尔滨市	2	1311	1	1	26	2011-11-16	1	1	2012-02-15	1	1	2012-03-15	1	2	2						2							91	29		120
黑龙江省	哈尔滨市	2	1312	7	1	61	2011-11-17	1	1	2012-02-15	1	1	2012-05-15	1	1	2													90	90		180
黑龙江省	哈尔滨市	2	1313	1	1	47	2011-11-17	1	1	2012-02-15	1	1	2012-05-15	1	2	2	1	2											90	90		180
黑龙江省	哈尔滨市	2	1314	1	2	60	2011-11-17	1	1	2012-02-15	1	1	2013-09-10	1	2	2	2	1				3							90	573		663
黑龙江省	哈尔滨市	2	1315	1	2	64	2011-12-29	1	1	2012-03-16	1	1	2012-07-09	1	2	2	2	2											78	115		193
黑龙江省	哈尔滨市	2	1316	7	1	49	2011-11-22	1	1	2012-02-15	1	1	2012-03-15	1	1	2													85	29		114
黑龙江省	哈尔滨市	2	1317	7	1	36	2011-11-23	1	1	2012-01-16	1	1	2012-05-15	1	2	2	2	2											54	120		174
黑龙江省	哈尔滨市	2	1318	2	1	56	2011-11-23	1	1	2012-02-15	1	1	2012-03-15	1	2	2													84	29		113
黑龙江省	哈尔滨市	2	1320	1	1	74	2011-12-05	1	1	2012-02-10	2																		67
黑龙江省	哈尔滨市	2	1321	1	1	29	2011-12-05	1	1	2012-03-16	2																		102
黑龙江省	哈尔滨市	2	1322	2	1	46	2011-12-13	1	1	2012-03-16	1	1	2013-03-11	1	2	2	2	2											94	360		454
黑龙江省	哈尔滨市	2	1323	1	1	22	2011-12-13	1	1	2012-03-16	1	1	2012-07-11	1	2	2	2	2											94	117		211
黑龙江省	哈尔滨市	2	1324	1	1	56	2011-12-13	1	1	2012-03-16	1	1	2012-12-03	1	2	2													94	262		356
黑龙江省	哈尔滨市	2	1325	1	1	58	2011-12-13	1	1	2012-03-16	1	1	2012-05-16	1	2	2	2	2											94	61		155
黑龙江省	哈尔滨市	2	1326	1	1	55	2011-12-08	1	1	2012-03-16	1	1	2012-07-11	1	2	2	1	2											99	117		216
黑龙江省	哈尔滨市	2	1327	2	1	63	2011-12-08	1	1	2012-03-16	1	1	2012-05-16	1	2	2	2	2											99	61		160
黑龙江省	哈尔滨市	2	1328	1	2	40	2011-12-12	1	1	2012-03-16	1	1	2012-05-16	1	2	2	2	2											95	61		156
黑龙江省	哈尔滨市	2	1329	1	1	21	2011-12-14	1	1	2012-03-16	1	1	2012-05-16	1	2	2	1	2											93	61		154
黑龙江省	哈尔滨市	2	1330	1	2	44	2011-12-14	1	1	2012-03-16	1	1	2012-05-16	1	2	2	1	2											93	61		154
黑龙江省	哈尔滨市	2	1331	1	1	21	2011-12-20	1	1	2012-03-16	1	1	2012-07-11	1	2	2	2	2											87	117		204
黑龙江省	哈尔滨市	2	1332	1	1	42	2011-12-22	1	1	2012-02-24	2																		64
黑龙江省	哈尔滨市	2	1333	1	2	66	2011-12-30	1	1	2012-03-16	1	1	2012-12-03	1	2	2													77	262		339
黑龙江省	哈尔滨市	2	1334	1	1	40	2012-01-06	1	1	2012-03-16	1	1	2012-07-09	1	1	2	1	2											70	115		185
黑龙江省	哈尔滨市	2	1335	1	1	49	2012-01-06	1	1	2012-03-09	2																		63
黑龙江省	哈尔滨市	2	1336	1	1	77	2012-01-06	1	1	2012-02-24	2																		49
黑龙江省	哈尔滨市	2	1337	1	1	62	2012-01-09	1	1	2012-03-16	1	1	2012-07-11	1	2	2	2	2											67	117		184
黑龙江省	哈尔滨市	2	1338	7	1	56	2012-01-12	1	1	2012-03-16	1	1	2012-07-11	1	2	2	2	2											64	117		181
黑龙江省	哈尔滨市	2	1339	1	1	53	2012-01-14	1	1	2012-03-16	1	1	2012-07-11	1	2	2	1	2											62	117		179
黑龙江省	哈尔滨市	2	1340	1	1	35	2012-01-13	1	1	2012-03-16	1	1	2012-07-11	1	1	1	2	2	2	1									63	117		180
黑龙江省	哈尔滨市	2	1341	1	2	43	2012-01-13	1	1	2012-03-15	2																		62
黑龙江省	哈尔滨市	2	1342	1	1	51	2012-01-12	1	1	2012-03-15	2																		63
黑龙江省	哈尔滨市	2	1343	1	1	58	2012-01-13	1	1	2012-03-15	2																		62
黑龙江省	哈尔滨市	2	1344	2	1	65	2012-01-13	1	1	2012-03-15	2																		62
黑龙江省	哈尔滨市	2	1345	1	1	41	2012-01-13	1	1	2012-03-26	1	1	2012-07-11	1	2	2	2	2											73	107		180
黑龙江省	哈尔滨市	2	1346	1	1	67	2012-01-16	1	1	2012-03-17	2																		61
黑龙江省	哈尔滨市	2	1347	1	2	47	2012-01-16	1	1	2012-03-16	1	1	2012-07-09	1	2	2	2	2											60	115		175
黑龙江省	哈尔滨市	2	1348	1	1	50	2012-01-16	1	1	2012-03-16	1	1	2012-07-09	1	2	2	2	2											60	115		175
黑龙江省	哈尔滨市	2	1349	2	1	41	2012-11-27	1	1	2013-01-31	1	1	2013-03-01	1	1	1	2	1	1		2013-05-06	3	3						65	29	66	94	160
黑龙江省	哈尔滨市	2	1350	1	1	47	2013-04-18	1	1	2013-05-27	1	1	2013-07-15	1	2	2	2	1											39	49		88
黑龙江省	哈尔滨市	2	1351	1	1	43	2012-02-01	1	1	2012-03-26	1	1	2012-07-09	1	2	1	2	2											54	105		159
黑龙江省	哈尔滨市	2	1353	2	2	42	2012-02-01	1	1	2012-04-04	2																		63
黑龙江省	哈尔滨市	2	1355	1	1	42	2012-02-03	1	1	2012-06-01	1	1	2012-07-09	1	2	2	2	2											119	38		157
黑龙江省	哈尔滨市	2	1356	7	2	66	2012-02-07	1	1	2012-03-26	1	1	2012-07-11	1	2	2	2	2											48	107		155
黑龙江省	哈尔滨市	2	1357	1	1	60	2012-02-07	1	1	2012-03-26	1	1	2012-07-11	1	2	2	2	2											48	107		155
黑龙江省	哈尔滨市	2	1358	7	1	28	2012-02-08	1	1	2012-03-26	1	1	2012-07-11	1	1	1	2	2	1		2012-09-25	2	2	3	3				47	107	76	154	230
黑龙江省	哈尔滨市	2	1359	1	1	50	2012-02-01	1	1	2012-02-20	1	1	2012-03-15	1	2	2													19	24		43
黑龙江省	哈尔滨市	2	1360	1	1	43	2012-02-08	1	1	2012-03-26	1	1	2012-07-11	1	1	1	2	2	2	1									47	107		154
黑龙江省	哈尔滨市	2	1361	1	1	42	2012-02-09	1	1	2012-03-26	1	1	2012-07-11	1	2	2	2	2											46	107		153
黑龙江省	哈尔滨市	2	1362	7	1	59	2012-02-09	1	1	2012-03-26	1	1	2012-07-09	1	2	2	2	2											46	105		151
黑龙江省	哈尔滨市	2	1363	2	2	58	2012-03-01	1	1	2012-04-29	2																		59
黑龙江省	哈尔滨市	2	1364	1	1	45	2012-02-15	1	1	2012-03-01	3																		15
黑龙江省	哈尔滨市	2	1365	1	1	51	2012-02-15	1	1	2012-03-26	1	1	2013-01-25	1	2	2	2	2											40	305		345
黑龙江省	哈尔滨市	2	1366	1	2	51	2012-02-15	1	1	2012-03-26	1	1	2012-12-21	1	2	2	2	2											40	270		310
黑龙江省	哈尔滨市	2	1367	2	1	26	2012-02-15	1	1	2012-03-26	1	1	2013-01-10	1	2	1													40	290		330
黑龙江省	哈尔滨市	2	1368	7	1	50	2012-02-15	1	1	2012-03-26	1	1	2012-07-09	1	2	1	2	2											40	105		145
黑龙江省	哈尔滨市	2	1369	7	1	23	2012-02-15	1	1	2012-03-26	1	1	2013-01-10	1	2	2													40	290		330
黑龙江省	哈尔滨市	2	1370	1	1	42	2012-02-14	1	1	2012-05-31	1	1	2012-12-21	1	2	2	2	2											107	204		311
黑龙江省	哈尔滨市	2	1372	1	1	58	2012-02-14	1	1	2012-05-31	1	1	2012-11-26	1	2	2	2	2											107	179		286
黑龙江省	哈尔滨市	2	1374	1	2	24	2012-02-14	1	1	2012-04-30	1	1	2012-07-10	1	2	2													76	71		147
黑龙江省	哈尔滨市	2	1375	1	2	27	2012-02-14	1	1	2012-04-30	1	1	2012-07-10	1	2	2													76	71		147
黑龙江省	哈尔滨市	2	1376	1	2	38	2012-02-14	1	1	2012-04-30	1	1	2012-11-26	1	2	2	2	2											76	210		286
黑龙江省	哈尔滨市	2	1377	1	2	74	2012-02-14	1	1	2012-04-30	1	1	2012-07-10	1	2	2													76	71		147
黑龙江省	哈尔滨市	2	1378	2	1	47	2012-02-14	1	1	2012-09-15	1	1	2012-11-26	1	2	2	2	2											214	72		286
黑龙江省	哈尔滨市	2	1379	1	1	27	2012-02-14	1	1	2012-04-30	1	1	2012-12-21	1	2	2	2	2											76	235		311
黑龙江省	哈尔滨市	2	1380	1	1	39	2012-02-14	1	1	2012-04-30	1	1	2012-07-10	1	2	2													76	71		147
黑龙江省	哈尔滨市	2	1381	1	1	71	2012-02-14	1	1	2012-04-30	1	1	2012-10-09	1	2	2	2	2											76	162		238
黑龙江省	哈尔滨市	2	1382	1	1	56	2012-02-14	1	1	2012-04-30	1	1	2012-07-10	1	2	2													76	71		147
黑龙江省	哈尔滨市	2	1383	1	1	24	2012-02-14	1	1	2012-04-30	1	1	2013-05-07	1	2	2	2	1											76	372		448
黑龙江省	哈尔滨市	2	1384	3	1	58	2012-02-14	1	1	2012-04-30	1	1	2012-12-12	1	2	2	2	2											76	226		302
黑龙江省	哈尔滨市	2	1385	1	1	61	2012-02-14	1	1	2012-04-30	1	1	2012-12-21	1	2	2	2	2											76	235		311
黑龙江省	哈尔滨市	2	1386	1	1	62	2012-02-14	1	1	2012-04-16	2																		62
黑龙江省	哈尔滨市	2	1387	1	1	55	2012-02-14	1	1	2012-05-31	2																		107
黑龙江省	哈尔滨市	2	1388	1	2	55	2012-02-14	1	1	2012-04-16	2																		62
黑龙江省	哈尔滨市	2	1389	1	2	72	2012-02-15	1	1	2012-04-16	2																		61
黑龙江省	哈尔滨市	2	1390	1	2	58	2012-02-14	1	1	2012-04-16	2																		62
黑龙江省	哈尔滨市	2	1391	1	2	69	2012-02-14	1	2
黑龙江省	哈尔滨市	2	1393	1	1	68	2012-02-14	1	1	2012-04-12	2																		58
黑龙江省	哈尔滨市	2	1394	1	2	57	2012-02-14	1	1	2012-05-31	1	1	2012-12-21	1	2	2	2	2											107	204		311
黑龙江省	哈尔滨市	2	1395	1	2	22	2012-02-14	1	1	2012-05-31	1	1	2012-12-21	1	2	2	2	1											107	204		311
黑龙江省	哈尔滨市	2	1396	1	1	32	2012-02-14	1	1	2012-05-31	1	1	2012-12-21	1	2	2	2	2											107	204		311
黑龙江省	哈尔滨市	2	1397	1	1	22	2012-02-14	1	1	2012-05-24	1	1	2012-12-21	1	2	2	2	1											100	211		311
黑龙江省	哈尔滨市	2	1398	2	2	28	2011-02-14	1	1	2011-03-28	1	1	2011-04-28	1	2	2													42	31		73
黑龙江省	哈尔滨市	2	1399	1	1	20	2012-02-14	1	1	2012-05-31	1	1	2012-12-21	1	2	2	2	2											107	204		311
黑龙江省	哈尔滨市	2	1400	1	1	39	2012-02-14	1	1	2012-05-31	1	1	2012-12-21	1	2	2	2	2											107	204		311
黑龙江省	哈尔滨市	2	1401	1	1	65	2012-02-14	1	1	2012-04-08	1	1	2012-12-08	1	2	2	2	2											54	244		298
黑龙江省	哈尔滨市	2	1402	7	1	50	2012-02-14	1	1	2012-03-12	2																		27
黑龙江省	哈尔滨市	2	1403	1	1	79	2012-02-14	1	1	2012-05-31	1	1	2012-12-21	1	1	2	2	2											107	204		311
黑龙江省	哈尔滨市	2	1404	1	1	47	2012-02-14	1	1	2012-05-31	1	1	2012-12-21	1	2	2	2	1											107	204		311
黑龙江省	哈尔滨市	2	1405	1	1	23	2012-02-16	1	1	2012-05-24	1	1	2012-12-21	1	2	2	2	2											98	211		309
黑龙江省	哈尔滨市	2	1406	1	1	33	2012-02-16	1	1	2013-04-11	1	1	2013-05-04	1	2	2	2	2											420	23		443
黑龙江省	哈尔滨市	2	1407	1	1	67	2012-02-17	1	1	2013-04-11	1	1	2013-05-04	1	2	2	2	1											419	23		442
黑龙江省	哈尔滨市	2	1408	1	1	49	2012-02-20	1	1	2012-05-24	1	1	2012-12-21	1	2	2	2	2											94	211		305
黑龙江省	哈尔滨市	2	1409	1	1	86	2012-02-16	1	1	2012-04-16	2																		60
黑龙江省	哈尔滨市	2	1410	1	2	57	2012-02-16	1	1	2012-05-31	1	1	2013-01-10	1	2	2													105	224		329
黑龙江省	哈尔滨市	2	1411	1	2	26	2012-02-17	1	1	2012-04-16	2																		59
黑龙江省	哈尔滨市	2	1412	1	1	68	2012-02-18	1	1	2012-05-31	2																		103
黑龙江省	哈尔滨市	2	1413	1	2	44	2012-02-29	1	1	2012-05-31	1	1	2013-01-10	1	2	2													92	224		316
黑龙江省	哈尔滨市	2	1414	1	2	46	2012-02-18	1	1	2012-05-31	1	1	2012-08-01	1	2	1	2	1											103	62		165
黑龙江省	哈尔滨市	2	1415	1	2	43	2012-03-30	1	1	2012-05-31	1	1	2013-01-26	1	2	2													62	240		302
黑龙江省	哈尔滨市	2	1416	1	1	38	2012-02-20	1	1	2012-04-22	2																		62
黑龙江省	哈尔滨市	2	1417	1	1	59	2012-02-21	1	1	2012-05-31	1	1	2013-01-10	1	2	2													100	224		324
黑龙江省	哈尔滨市	2	1418	1	1	63	2012-02-21	1	1	2012-05-31	1	1	2013-01-25	1	2	2	2	2											100	239		339
黑龙江省	哈尔滨市	2	1419	1	2	25	2012-01-01	1	1	2012-01-15	1	1	2012-02-01	1	1	1			1		2012-02-04	2	2	2	2	3	2013-12-03	668	14	17	3	31	34
黑龙江省	哈尔滨市	2	1420	1	1	39	2012-02-23	1	1	2012-05-31	1	1	2012-10-18	1	1	1	2	1	1		2012-11-21	1	1	8	8	3	2013-05-31	191	98	140	34	238	272
黑龙江省	哈尔滨市	2	1421	2	2	41	2012-02-27	1	1	2012-05-31	1	1	2013-01-10	1	2	2													94	224		318
黑龙江省	哈尔滨市	2	1422	1	1	55	2012-02-24	1	1	2012-05-31	1	1	2013-01-10	1	2	2													97	224		321
黑龙江省	哈尔滨市	2	1423	2	1	45	2012-02-23	1	1	2012-05-31	1	1	2013-01-10	1	2	2													98	224		322
黑龙江省	哈尔滨市	2	1424	2	2	20	2012-02-23	1	1	2012-05-31	1	1	2013-01-10	1	2	2													98	224		322
黑龙江省	哈尔滨市	2	1425	1	2	36	2012-02-28	1	1	2012-05-31	1	1	2012-07-11	1	2	2	2	2											93	41		134
黑龙江省	哈尔滨市	2	1426	1	1	49	2012-02-28	1	1	2012-05-31	1	1	2013-01-10	1	1	2													93	224		317
黑龙江省	哈尔滨市	2	1427	1	2	73	2012-02-28	1	1	2012-04-30	2																		62
黑龙江省	哈尔滨市	2	1428	1	1	51	2012-02-28	1	1	2012-04-30	2																		62
黑龙江省	哈尔滨市	2	1429	1	1	26	2012-02-28	1	1	2012-05-31	1	1	2012-07-11	1	2	2	2	2											93	41		134
黑龙江省	哈尔滨市	2	1430	1	1	38	2012-02-28	1	1	2012-05-31	1	1	2012-07-11	1	1	2	1	1											93	41		134
黑龙江省	哈尔滨市	2	1431	1	1	39	2012-02-28	1	1	2012-05-31	1	1	2012-07-11	1	2	2	2	2											93	41		134
黑龙江省	哈尔滨市	2	1432	2	1	65	2012-02-28	1	1	2012-05-31	1	1	2012-07-11	1	2	2	2	2											93	41		134
黑龙江省	哈尔滨市	2	1433	1	1	50	2012-02-28	1	1	2012-05-31	1	1	2012-07-11	1	1	1	2	2	1		2012-12-26	2	2	2					93	41	168	134	302
黑龙江省	哈尔滨市	2	1434	1	1	59	2012-02-28	1	1	2012-05-31	1	1	2012-07-11	1	2	2	2	2											93	41		134
黑龙江省	哈尔滨市	2	1435	1	1	39	2012-02-28	1	1	2012-05-31	1	1	2012-08-01	1	2	2	2	2											93	62		155
黑龙江省	哈尔滨市	2	1436	1	1	34	2012-02-28	1	1	2012-05-31	1	1	2012-07-11	1	2	2	2	2											93	41		134
黑龙江省	哈尔滨市	2	1437	1	1	21	2012-02-28	1	1	2012-12-05	3																		281
黑龙江省	哈尔滨市	2	1438	1	2	63	2012-02-28	1	1	2012-04-30	2																		62
黑龙江省	哈尔滨市	2	1439	1	1	62	2012-02-28	1	1	2012-05-31	1	1	2012-12-21	1	1	2	2	2											93	204		297
黑龙江省	哈尔滨市	2	1440	1	1	62	2012-02-28	1	1	2012-05-31	1	1	2012-11-21	1	2	2	2	2											93	174		267
黑龙江省	哈尔滨市	2	1441	1	1	87	2012-02-28	1	1	2012-05-31	1	1	2013-01-10	1	1	2													93	224		317
黑龙江省	哈尔滨市	2	1442	1	2	61	2012-02-29	1	1	2012-05-31	1	1	2013-01-26	1	2	2													92	240		332
黑龙江省	哈尔滨市	2	1443	1	2	56	2012-02-28	1	1	2012-04-30	2																		62
黑龙江省	哈尔滨市	2	1444	1	1	87	2012-02-28	1	1	2012-05-31	1	1	2013-01-10	1	2	2													93	224		317
黑龙江省	哈尔滨市	2	1445	1	1	48	2012-02-28	1	1	2012-05-31	1	1	2013-01-25	1	2	2	2	2											93	239		332
黑龙江省	哈尔滨市	2	1446	1	1	38	2012-02-29	1	1	2012-04-30	2																		61
黑龙江省	哈尔滨市	2	1447	1	2	33	2012-02-29	1	1	2012-05-31	1	1	2013-01-25	1	2	2	2	2											92	239		331
黑龙江省	哈尔滨市	2	1448	1	2	65	2012-02-29	1	1	2012-05-31	1	1	2013-01-26	1	2	2													92	240		332
黑龙江省	哈尔滨市	2	1449	1	1	46	2012-02-29	1	1	2012-05-31	1	1	2012-11-26	1	1	1	2	2	2	5									92	179		271
黑龙江省	哈尔滨市	2	1451	1	1	43	2012-02-29	1	1	2012-05-31	1	1	2013-01-10	1	2	2													92	224		316
黑龙江省	哈尔滨市	2	1452	1	2	42	2012-02-29	1	1	2012-04-30	1	1	2013-01-10	1	2	2	2	2											61	255		316
黑龙江省	哈尔滨市	2	1453	1	2	65	2012-02-29	1	1	2012-04-30	1	1	2012-07-10	1	2	2													61	71		132
黑龙江省	哈尔滨市	2	1454	1	1	40	2012-02-29	1	1	2012-03-28	1	1	2013-01-10	1	2	2	2	2											28	288		316
黑龙江省	哈尔滨市	2	1455	1	2	77	2012-02-29	1	1	2012-05-31	1	1	2013-01-26	1	2	2													92	240		332
黑龙江省	哈尔滨市	2	1456	1	1	43	2012-03-01	1	1	2012-05-31	1	1	2013-01-10	1	2	2													91	224		315
黑龙江省	哈尔滨市	2	1457	1	1	59	2012-03-01	1	1	2012-05-31	1	1	2012-08-01	1	2	2	2	2											91	62		153
黑龙江省	哈尔滨市	2	1458	1	2	41	2012-03-01	1	1	2012-05-31	1	1	2013-01-25	1	2	2	2	2											91	239		330
黑龙江省	哈尔滨市	2	1459	1	1	31	2012-03-01	1	1	2012-05-31	1	1	2013-01-26	1	2	2													91	240		331
黑龙江省	哈尔滨市	2	1460	2	2	64	2012-03-01	1	1	2012-05-31	1	1	2012-07-11	1	2	2	2	2											91	41		132
黑龙江省	哈尔滨市	2	1461	1	1	66	2012-03-01	1	1	2012-05-31	1	1	2012-07-11	1	2	2	2	2											91	41		132
黑龙江省	哈尔滨市	2	1462	2	2	58	2012-03-01	1	1	2012-04-29	2																		59
黑龙江省	哈尔滨市	2	1463	1	1	66	2012-03-01	1	1	2012-03-28	1	1	2013-05-07	1	2	2	2	1											27	405		432
黑龙江省	哈尔滨市	2	1464	1	1	39	2012-03-01	1	1	2012-03-28	1	1	2013-06-18	1	2	2	2	2											27	447		474
黑龙江省	哈尔滨市	2	1465	2	1	25	2012-03-01	1	1	2012-03-28	1	1	2013-05-07	1	2	2	2	1											27	405		432
黑龙江省	哈尔滨市	2	1466	1	1	39	2012-03-02	1	1	2012-03-28	1	1	2013-06-18	1	2	2	2	2											26	447		473
黑龙江省	哈尔滨市	2	1467	1	1	37	2012-03-01	1	1	2012-03-28	1	1	2012-11-26	1	2	2	2	2											27	243		270
黑龙江省	哈尔滨市	2	1468	1	2	23	2012-03-02	1	1	2012-03-28	1	1	2012-10-24	1	2	2	2	2											26	210		236
黑龙江省	哈尔滨市	2	1469	1	1	47	2012-03-06	1	1	2013-05-10	2																		430
黑龙江省	哈尔滨市	2	1470	1	2	52	2012-03-06	1	1	2012-05-31	1	1	2012-11-26	1	2	2	2	2											86	179		265
黑龙江省	哈尔滨市	2	1471	1	1	53	2012-03-06	1	1	2012-05-31	1	1	2012-11-26	1	2	2	2	2											86	179		265
黑龙江省	哈尔滨市	2	1472	1	2	57	2012-03-06	1	1	2013-05-10	2																		430
黑龙江省	哈尔滨市	2	1473	2	1	63	2012-03-06	1	1	2013-05-10	2																		430
黑龙江省	哈尔滨市	2	1475	1	1	40	2012-03-06	1	1	2012-05-31	1	1	2012-11-26	1	2	2	2	2											86	179		265
黑龙江省	哈尔滨市	2	1476	7	2	28	2012-03-06	1	1	2012-05-31	1	2																	86
黑龙江省	哈尔滨市	2	1477	1	2	71	2012-03-06	1	1	2012-12-05	2																		274
黑龙江省	哈尔滨市	2	1478	1	1	37	2012-03-10	1	1	2012-05-31	1	1	2013-01-25	1	2	2	2	2											82	239		321
黑龙江省	哈尔滨市	2	1479	7	2	49	2012-03-12	1	1	2012-05-31	3																		80
黑龙江省	哈尔滨市	2	1480	1	1	69	2012-03-05	1	1	2012-05-31	1	1	2013-09-17	1	2	2	2	2											87	474		561
黑龙江省	哈尔滨市	2	1481	2	1	34	2012-03-07	1	1	2012-05-31	1	1	2012-09-20	1	1	1	1	2	2	4									85	112		197
黑龙江省	哈尔滨市	2	1482	1	2	28	2012-03-07	1	1	2012-05-31	1	1	2012-11-26	1	2	2	2	2											85	179		264
黑龙江省	哈尔滨市	2	1483	1	1	56	2012-03-07	1	1	2012-05-31	1	1	2012-12-21	1	2	2	2	2											85	204		289
黑龙江省	哈尔滨市	2	1484	2	1	55	2012-03-07	1	1	2012-05-31	1	1	2013-03-11	1	1	1	2	1	1		2013-04-23	1	3						85	284	43	369	412
黑龙江省	哈尔滨市	2	1485	1	2	68	2012-03-13	1	1	2012-05-31	1	1	2013-01-26	1	2	2													79	240		319
黑龙江省	哈尔滨市	2	1486	2	2	55	2012-03-14	1	1	2012-05-31	1	2																	78
黑龙江省	哈尔滨市	2	1487	1	2	29	2012-03-13	1	1	2012-05-31	1	1	2013-05-07	1	2	2	2	1											79	341		420
黑龙江省	哈尔滨市	2	1488	1	1	63	2012-03-15	1	1	2012-05-31	1	1	2012-12-21	1	2	2	2	2											77	204		281
黑龙江省	哈尔滨市	2	1489	1	1	42	2012-03-15	1	1	2012-05-31	1	1	2013-05-07	1	2	2	2	1											77	341		418
黑龙江省	哈尔滨市	2	1490	1	1	39	2012-03-16	1	1	2012-05-31	1	1	2012-11-26	1	2	2	2	2											76	179		255
黑龙江省	哈尔滨市	2	1491	2	1	49	2013-03-20	1	1	2013-05-05	1	1	2013-06-18	1	1	1	2	1	2	4									46	44		90
黑龙江省	哈尔滨市	2	1492	1	1	26	2012-03-16	1	1	2012-05-31	1	1	2012-11-21	1	2	2	2	2											76	174		250
黑龙江省	哈尔滨市	2	1493	1	2	20	2012-03-16	1	1	2012-05-31	1	1	2013-05-07	1	2	2	2	1											76	341		417
黑龙江省	哈尔滨市	2	1494	1	1	64	2012-03-19	1	1	2012-05-31	1	1	2012-11-26	1	2	2	2	2											73	179		252
黑龙江省	哈尔滨市	2	1495	1	1	42	2012-03-19	1	1	2012-05-31	1	1	2013-01-25	1	2	1	2	1											73	239		312
黑龙江省	哈尔滨市	2	1496	1	1	22	2012-03-13	1	1	2012-05-31	1	1	2012-12-21	1	2	2	2	2											79	204		283
黑龙江省	哈尔滨市	2	1497	7	1	54	2012-03-13	1	1	2012-05-31	1	1	2012-11-26	1	1	1	2	1	1		2013-05-24	2	3						79	179	179	258	437
黑龙江省	哈尔滨市	2	1498	1	2	64	2012-03-13	1	1	2012-05-31	1	1	2013-06-18	1	2	2	2	2											79	383		462
黑龙江省	哈尔滨市	2	1499	1	2	41	2012-03-09	1	1	2013-05-10	2																		427
黑龙江省	哈尔滨市	2	1501	1	1	46	2012-03-09	1	1	2012-05-31	1	1	2012-07-11	1	1	1	1	1	2	1									83	41		124
黑龙江省	哈尔滨市	2	1502	1	1	62	2012-03-09	1	1	2013-05-10	2																		427
黑龙江省	哈尔滨市	2	1503	1	1	44	2012-03-09	1	1	2012-05-31	1	1	2012-11-26	1	2	2	2	2											83	179		262
黑龙江省	哈尔滨市	2	1504	1	2	59	2012-03-13	1	1	2013-05-15	2																		428
黑龙江省	哈尔滨市	2	1505	1	2	77	2012-03-14	1	1	2013-05-15	2																		427
黑龙江省	哈尔滨市	2	1506	1	1	54	2012-03-14	1	1	2012-05-31	1	1	2013-01-26	1	2	2													78	240		318
黑龙江省	哈尔滨市	2	1507	2	1	43	2012-03-16	1	1	2012-05-31	1	1	2012-07-11	1	1	1	2	2	1		2012-08-22	3	3	3	3				76	41	42	117	159
黑龙江省	哈尔滨市	2	1508	1	2	59	2012-03-19	1	1	2012-05-31	1	1	2012-11-21	1	2	2	2	2											73	174		247
黑龙江省	哈尔滨市	2	1509	1	2	26	2012-03-15	1	1	2012-04-30	1	1	2013-01-10	1	2	2	2	2											46	255		301
黑龙江省	哈尔滨市	2	1510	1	1	61	2012-03-06	1	1	2012-04-30	1	1	2013-03-11	1	2	2	2	2											55	315		370
黑龙江省	哈尔滨市	2	1511	1	1	43	2012-03-22	1	1	2012-04-18	1	1	2012-10-24	1	2	2	2	2											27	189		216
黑龙江省	哈尔滨市	2	1512	1	2	71	2012-03-29	1	1	2012-04-18	1	1	2012-10-24	1	2	2	2	2											20	189		209
黑龙江省	哈尔滨市	2	1513	1	1	65	2012-03-23	1	1	2012-04-18	1	1	2012-12-21	1	1	2	2	2											26	247		273
黑龙江省	哈尔滨市	2	1514	1	2	75	2012-03-23	1	1	2012-04-18	1	1	2012-10-24	1	2	2	2	1											26	189		215
黑龙江省	哈尔滨市	2	1515	1	2	57	2012-03-23	1	1	2012-04-18	1	1	2012-08-01	1	1	1	2	2	2	5									26	105		131
黑龙江省	哈尔滨市	2	1516	1	1	47	2012-03-21	1	1	2012-04-18	1	1	2012-10-24	1	2	2	2	2											28	189		217
黑龙江省	哈尔滨市	2	1517	1	1	34	2012-03-29	1	1	2012-05-02	1	1	2012-08-01	1	1	1	2	2	2	1									34	91		125
黑龙江省	哈尔滨市	2	1518	1	2	17	2012-03-17	1	1	2012-04-18	1	1	2013-06-18	1	2	1	2	2											32	426		458
黑龙江省	哈尔滨市	2	1519	1	1	73	2012-03-17	1	1	2012-04-18	1	1	2012-12-05	1	2	2	2	2											32	231		263
黑龙江省	哈尔滨市	2	1520	1	1	40	2012-03-08	1	1	2012-04-18	1	1	2012-10-24	1	2	2	2	2											41	189		230
黑龙江省	哈尔滨市	2	1521	2	1	62	2012-03-21	1	1	2012-05-31	1	1	2012-09-20	1	2	2	2	2											71	112		183
黑龙江省	哈尔滨市	2	1522	2	1	47	2012-03-21	1	1	2012-05-31	1	1	2012-12-21	1	2	1	2	2											71	204		275
黑龙江省	哈尔滨市	2	1523	1	1	26	2012-03-22	1	1	2012-05-31	1	1	2012-11-21	1	2	2	2	2											70	174		244
黑龙江省	哈尔滨市	2	1524	2	1	64	2012-03-22	1	1	2012-05-31	1	1	2012-09-28	1	2	2	2	2											70	120		190
黑龙江省	哈尔滨市	2	1525	1	1	45	2012-03-23	1	1	2012-05-31	1	1	2013-01-31	1	2	2	2	2											69	245		314
黑龙江省	哈尔滨市	2	1526	2	2	50	2012-03-23	1	1	2012-05-31	1	1	2012-09-20	1	1	1	2	1	1		2012-11-27	3	3	3	3				69	112	68	181	249
黑龙江省	哈尔滨市	2	1527	1	1	35	2012-03-23	1	1	2012-05-31	1	1	2012-09-10	1	2	2	2	1											69	102		171
黑龙江省	哈尔滨市	2	1529	2	1	57	2012-03-13	1	1	2012-05-02	2																		50
黑龙江省	哈尔滨市	2	1530	1	1	47	2012-03-13	1	1	2012-04-28	1	1	2013-03-11	1	1	1	2	2	2	5									46	317		363
黑龙江省	哈尔滨市	2	1532	2	2	57	2012-03-02	1	1	2012-04-02	1	1	2012-06-14	1	2	2	2	2											31	73		104
黑龙江省	哈尔滨市	2	1533	1	1	23	2012-03-27	1	1	2012-04-27	1	1	2012-06-14	1	2	2	2	2											31	48		79
黑龙江省	哈尔滨市	2	1534	2	1	54	2012-03-27	1	1	2012-04-27	1	1	2012-06-14	1	2	1	2	1											31	48		79
黑龙江省	哈尔滨市	2	1535	2	2	58	2012-03-29	1	1	2012-04-29	1	1	2012-06-14	1	2	2	2	2											31	46		77
黑龙江省	哈尔滨市	2	1536	1	1	37	2013-04-18	1	1	2013-05-27	1	1	2013-07-15	1	2	1	2	2											39	49		88
黑龙江省	哈尔滨市	2	1537	1	2	78	2012-03-29	1	1	2012-04-29	1	1	2012-06-30	1	2	2	2	1											31	62		93
黑龙江省	哈尔滨市	2	1538	1	1	47	2012-03-16	1	1	2012-05-31	1	1	2012-11-26	1	2	2	2	2											76	179		255
黑龙江省	哈尔滨市	2	1539	1	1	52	2012-03-19	1	1	2012-05-31	1	1	2013-01-26	1	2	2													73	240		313
黑龙江省	哈尔滨市	2	1540	1	1	26	2012-03-20	1	1	2012-05-31	1	1	2012-11-21	1	2	2	2	2											72	174		246
黑龙江省	哈尔滨市	2	1541	1	2	61	2012-04-02	1	1	2012-05-31	1	1	2013-01-26	1	2	2													59	240		299
黑龙江省	哈尔滨市	2	1542	1	1	40	2012-04-02	1	1	2012-05-31	3																		59
黑龙江省	哈尔滨市	2	1543	1	1	40	2012-04-02	1	1	2012-05-31	1	1	2012-10-18	1	2	2	2	2											59	140		199
黑龙江省	哈尔滨市	2	1544	1	1	54	2012-04-02	1	1	2012-05-31	1	1	2012-11-21	1	2	2	2	2											59	174		233
黑龙江省	哈尔滨市	2	1545	2	1	53	2012-04-02	1	1	2012-05-31	1	1	2012-12-21	1	1	2	2	2											59	204		263
黑龙江省	哈尔滨市	2	1546	2	1	49	2012-04-02	1	1	2012-05-31	1	1	2012-08-01	1	1	1	2	2	1		2012-08-22	2	2	2	2				59	62	21	121	142
黑龙江省	哈尔滨市	2	1547	1	1	68	2012-04-02	1	1	2012-05-31	1	1	2012-11-21	1	2	2	2	2											59	174		233
黑龙江省	哈尔滨市	2	1548	1	1	69	2012-04-02	1	1	2012-05-31	1	1	2012-11-26	1	2	2	2	2											59	179		238
黑龙江省	哈尔滨市	2	1549	1	2	37	2012-04-02	1	1	2012-06-05	2																		64
黑龙江省	哈尔滨市	2	1550	1	1	49	2012-04-02	1	1	2012-05-31	1	1	2012-11-26	1	2	2	2	2											59	179		238
黑龙江省	哈尔滨市	2	1551	1	2	28	2012-04-02	1	1	2012-05-31	1	1	2013-01-25	1	2	2	2	2											59	239		298
黑龙江省	哈尔滨市	2	1552	1	1	26	2012-04-02	1	1	2012-05-31	1	1	2012-11-26	1	1	2	2	2											59	179		238
黑龙江省	哈尔滨市	2	1553	7	1	51	2012-04-02	1	1	2012-06-05	2																		64
黑龙江省	哈尔滨市	2	1554	1	1	61	2012-04-02	1	1	2012-05-31	1	1	2012-09-20	1	2	2	2	2											59	112		171
黑龙江省	哈尔滨市	2	1555	1	1	58	2012-04-02	1	1	2012-06-05	2																		64
黑龙江省	哈尔滨市	2	1556	1	1	26	2012-04-02	1	1	2012-05-31	1	1	2012-10-18	1	2	2	2	2											59	140		199
黑龙江省	哈尔滨市	2	1557	2	1	49	2012-04-02	1	1	2012-05-31	1	1	2012-11-21	1	2	2	2	2											59	174		233
黑龙江省	哈尔滨市	2	1558	1	1	37	2012-04-10	1	1	2012-08-01	2																		113
黑龙江省	哈尔滨市	2	1559	1	1	61	2012-04-05	1	1	2012-05-31	1	1	2012-10-24	1	2	2	2	2											56	146		202
黑龙江省	哈尔滨市	2	1560	1	1	44	2012-04-10	1	1	2012-08-01	1	1	2013-01-31	1	2	2	2	2											113	183		296
黑龙江省	哈尔滨市	2	1561	1	1	48	2012-04-09	1	1	2012-08-01	2																		114
黑龙江省	哈尔滨市	2	1563	1	2	32	2012-04-10	1	1	2012-08-01	1	1	2012-11-26	1	2	2	2	2											113	117		230
黑龙江省	哈尔滨市	2	1564	1	1	41	2012-04-11	1	1	2012-08-01	1	1	2012-11-26	1	2	2	2	2											112	117		229
黑龙江省	哈尔滨市	2	1565	1	1	28	2012-04-06	1	1	2012-05-31	1	1	2012-11-21	1	2	2	2	2											55	174		229
黑龙江省	哈尔滨市	2	1566	2	2	58	2012-04-17	1	1	2012-09-05	2																		141
黑龙江省	哈尔滨市	2	1567	1	1	78	2012-04-18	1	1	2012-09-05	2																		140
黑龙江省	哈尔滨市	2	1568	2	1	53	2012-04-18	1	1	2012-09-05	2																		140
黑龙江省	哈尔滨市	2	1569	1	2	41	2012-04-17	1	1	2012-08-01	1	1	2012-11-26	1	2	2	2	2											106	117		223
黑龙江省	哈尔滨市	2	1570	1	1	41	2012-04-20	1	1	2012-08-01	1	1	2012-10-24	1	2	2	2	2											103	84		187
黑龙江省	哈尔滨市	2	1571	1	1	52	2012-04-24	1	1	2012-08-01	1	1	2013-07-25	1	2	1	2	2											99	358		457
黑龙江省	哈尔滨市	2	1572	1	1	43	2012-05-01	1	1	2012-08-01	1	1	2013-01-25	1	2	2	2	2											92	177		269
黑龙江省	哈尔滨市	2	1573	7	1	29	2012-05-01	1	1	2012-08-01	1	1	2012-09-28	1	1	1	2	1	2	1									92	58		150
黑龙江省	哈尔滨市	2	1574	1	2	29	2012-05-01	1	1	2012-08-01	2																		92
黑龙江省	哈尔滨市	2	1575	2	1	41	2012-05-01	1	1	2012-08-01	2																		92
黑龙江省	哈尔滨市	2	1576	1	2	45	2012-05-01	1	1	2012-07-10	2																		70
黑龙江省	哈尔滨市	2	1577	2	1	45	2012-05-01	1	1	2012-07-03	2																		63
黑龙江省	哈尔滨市	2	1578	1	1	45	2012-05-01	1	1	2012-07-07	2																		67
黑龙江省	哈尔滨市	2	1579	1	1	72	2012-05-01	1	1	2012-07-07	2																		67
黑龙江省	哈尔滨市	2	1580	2	1	56	2012-05-01	1	1	2012-08-01	2																		92
黑龙江省	哈尔滨市	2	1581	1	1	18	2012-05-01	1	1	2012-08-01	1	1	2012-10-18	1	2	2	2	2											92	78		170
黑龙江省	哈尔滨市	2	1582	1	1	49	2012-05-01	1	1	2012-08-01	1	1	2012-11-01	1	1	2	2	1											92	92		184
黑龙江省	哈尔滨市	2	1583	1	1	48	2012-05-01	1	1	2012-08-01	1	1	2012-10-24	1	2	2	2	2											92	84		176
黑龙江省	哈尔滨市	2	1584	1	2	79	2012-05-01	1	1	2012-08-01	2																		92
黑龙江省	哈尔滨市	2	1585	1	1	44	2012-05-01	1	1	2012-08-01	1	1	2012-10-24	1	2	2	2	2											92	84		176
黑龙江省	哈尔滨市	2	1586	1	1	47	2012-05-01	1	1	2012-08-01	2																		92
黑龙江省	哈尔滨市	2	1587	1	1	49	2012-05-01	1	1	2012-08-01	1	1	2013-01-25	1	2	1	2	2											92	177		269
黑龙江省	哈尔滨市	2	1588	1	1	49	2012-05-01	1	1	2012-09-15	1	1	2012-11-26	1	2	2	2	2											137	72		209
黑龙江省	哈尔滨市	2	1589	1	2	73	2012-05-01	1	1	2012-08-01	1	1	2013-06-18	1	2	2	2	2											92	321		413
黑龙江省	哈尔滨市	2	1590	1	1	58	2012-05-01	1	1	2012-08-01	1	1	2012-11-21	1	1	1	2	2	2	1									92	112		204
黑龙江省	哈尔滨市	2	1591	1	1	69	2012-05-01	1	1	2012-08-01	1	1	2012-12-21	1	2	2	2	2											92	142		234
黑龙江省	哈尔滨市	2	1592	1	1	23	2012-05-01	1	1	2012-08-01	1	1	2012-11-26	1	2	2	2	2											92	117		209
黑龙江省	哈尔滨市	2	1593	1	2	30	2012-05-01	1	1	2012-08-01	1	1	2012-11-01	1	2	2	2	2											92	92		184
黑龙江省	哈尔滨市	2	1594	1	1	25	2012-05-01	1	1	2012-08-01	1	1	2012-11-26	1	2	2	2	2											92	117		209
黑龙江省	哈尔滨市	2	1595	1	1	33	2012-05-01	1	1	2012-08-01	1	1	2012-11-01	1	2	2	2	2											92	92		184
黑龙江省	哈尔滨市	2	1596	2	1	25	2012-05-01	1	1	2012-08-01	1	1	2012-11-01	1	2	2	2	2											92	92		184
黑龙江省	哈尔滨市	2	1597	1	2	25	2012-05-01	1	1	2012-08-01	1	1	2012-11-01	1	2	2	2	2											92	92		184
黑龙江省	哈尔滨市	2	1598	1	1	39	2012-05-01	1	1	2012-07-08	1	1	2012-11-01	1	2	2	2	2											68	116		184
黑龙江省	哈尔滨市	2	1599	1	1	64	2012-05-01	1	1	2012-08-01	2																		92
黑龙江省	哈尔滨市	2	1600	7	1	44	2012-05-01	1	1	2012-08-01	1	1	2012-11-26	1	2	2	2	2											92	117		209
黑龙江省	哈尔滨市	2	1601	7	1	44	2012-05-01	1	1	2012-08-01	1	1	2012-12-21	1	2	2	2	2											92	142		234
黑龙江省	哈尔滨市	2	1602	1	1	49	2012-05-01	1	1	2012-08-01	1	1	2012-10-24	1	2	2	2	2											92	84		176
黑龙江省	哈尔滨市	2	1603	2	1	59	2012-05-01	1	1	2012-08-01	2																		92
黑龙江省	哈尔滨市	2	1604	1	1	20	2012-05-01	1	1	2012-08-01	2																		92
黑龙江省	哈尔滨市	2	1605	2	2	48	2012-05-01	1	1	2012-08-01	2																		92
黑龙江省	哈尔滨市	2	1606	1	1	55	2012-05-01	1	1	2012-08-01	1	1	2013-04-15	1	2	2	2	1											92	257		349
黑龙江省	哈尔滨市	2	1607	1	1	49	2012-05-01	1	1	2012-08-01	1	1	2012-11-26	1	2	2	2	2											92	117		209
黑龙江省	哈尔滨市	2	1608	1	1	50	2012-05-01	1	1	2012-08-01	1	1	2013-11-14	1	1	1	2	2	2	5									92	470		562
黑龙江省	哈尔滨市	2	1609	1	1	44	2012-05-01	1	1	2012-08-01	1	1	2012-11-26	1	2	2	2	2											92	117		209
黑龙江省	哈尔滨市	2	1610	1	1	43	2012-05-01	1	1	2012-08-01	1	1	2012-10-22	1	2	2	2	2											92	82		174
黑龙江省	哈尔滨市	2	1611	2	1	50	2012-05-01	1	1	2012-08-01	1	1	2012-10-24	1	1	1	1	2	1		2013-05-23	3	3						92	84	211	176	387
黑龙江省	哈尔滨市	2	1612	1	1	25	2012-05-01	1	1	2012-08-01	2																		92
黑龙江省	哈尔滨市	2	1613	1	1	44	2012-05-01	1	1	2012-08-01	1	1	2013-01-25	1	2	2	2	2											92	177		269
黑龙江省	哈尔滨市	2	1614	1	1	47	2012-05-01	1	1	2012-08-01	1	1	2013-01-25	1	2	2	2	2											92	177		269
黑龙江省	哈尔滨市	2	1615	1	1	70	2012-05-01	1	1	2012-08-01	1	1	2012-09-07	1	2	2	2	2											92	37		129
黑龙江省	哈尔滨市	2	1616	1	2	52	2012-05-01	1	1	2012-08-01	1	1	2012-11-21	1	1	1	2	2	2	5									92	112		204
黑龙江省	哈尔滨市	2	1617	1	1	84	2012-05-01	1	1	2012-08-01	2																		92
黑龙江省	哈尔滨市	2	1618	7	1	76	2012-05-01	1	1	2012-08-01	1	1	2013-01-31	1	2	2	2	2											92	183		275
黑龙江省	哈尔滨市	2	1619	2	1	57	2012-05-01	1	1	2012-08-01	1	1	2012-11-26	1	2	2	2	2											92	117		209
黑龙江省	哈尔滨市	2	1620	7	1	30	2012-05-01	1	1	2012-08-01	1	1	2012-10-18	1	1	1	2	2	2	4									92	78		170
黑龙江省	哈尔滨市	2	1621	1	1	51	2012-05-02	1	1	2013-05-05	1	1	2013-06-07	1	2	2	2	2											368	33		401
黑龙江省	哈尔滨市	2	1622	1	1	69	2012-05-01	1	1	2012-08-01	1	1	2012-11-26	1	2	2	2	2											92	117		209
黑龙江省	哈尔滨市	2	1623	2	2	35	2012-05-01	1	1	2012-08-01	1	1	2013-01-31	1	2	2	2	2											92	183		275
黑龙江省	哈尔滨市	2	1624	1	2	48	2012-05-01	1	1	2012-08-01	1	1	2012-11-21	1	2	2	2	2											92	112		204
黑龙江省	哈尔滨市	2	1625	1	1	39	2012-05-03	1	1	2012-08-01	1	1	2012-10-22	1	2	2	2	1											90	82		172
黑龙江省	哈尔滨市	2	1626	2	1	35	2012-05-03	1	1	2012-08-01	1	1	2013-01-05	1	2	2	2	2											90	157		247
黑龙江省	哈尔滨市	2	1627	1	1	41	2012-05-04	1	1	2012-08-01	1	1	2012-11-26	1	2	2	2	2											89	117		206
黑龙江省	哈尔滨市	2	1628	1	1	66	2012-05-04	1	1	2012-08-01	1	1	2012-10-24	1	2	2	2	2											89	84		173
黑龙江省	哈尔滨市	2	1629	1	1	39	2012-05-03	1	1	2012-08-01	1	1	2012-11-26	1	2	2	2	2											90	117		207
黑龙江省	哈尔滨市	2	1630	1	1	45	2012-04-03	1	1	2012-05-09	1	1	2013-01-10	1	2	2	2	2											36	246		282
黑龙江省	哈尔滨市	2	1631	1	2	43	2012-05-04	1	1	2012-08-01	1	1	2012-09-20	1	2	2	2	2											89	50		139
黑龙江省	哈尔滨市	2	1632	1	2	65	2012-05-08	1	1	2012-08-01	1	1	2012-09-05	1	2	2	2	2											85	35		120
黑龙江省	哈尔滨市	2	1633	1	1	81	2012-05-07	1	1	2012-08-01	1	1	2012-09-20	1	2	2	2	2											86	50		136
黑龙江省	哈尔滨市	2	1634	1	2	18	2012-05-08	1	1	2012-08-01	1	1	2012-10-24	1	2	1	2	2											85	84		169
黑龙江省	哈尔滨市	2	1635	1	1	58	2012-05-08	1	1	2012-07-10	2																		63
黑龙江省	哈尔滨市	2	1636	2	1	36	2012-05-08	1	1	2012-08-01	1	1	2012-10-24	1	2	2	2	1											85	84		169
黑龙江省	哈尔滨市	2	1637	1	1	24	2012-05-10	1	1	2012-08-01	1	1	2013-01-25	1	2	2	2	2											83	177		260
黑龙江省	哈尔滨市	2	1638	1	2	33	2012-05-10	1	1	2012-08-01	3																		83
黑龙江省	哈尔滨市	2	1639	1	1	19	2012-05-11	1	1	2012-08-01	1	1	2012-09-20	1	2	2	2	2											82	50		132
黑龙江省	哈尔滨市	2	1640	1	1	49	2012-05-15	1	1	2012-08-01	1	1	2012-11-26	1	2	2	2	1											78	117		195
黑龙江省	哈尔滨市	2	1641	7	1	53	2012-05-17	1	1	2012-08-01	1	1	2012-11-26	1	2	2	2	2											76	117		193
黑龙江省	哈尔滨市	2	1642	7	1	55	2012-05-17	1	1	2012-08-15	1	1	2012-09-20	1	1	1	1	1	2	5									90	36		126
黑龙江省	哈尔滨市	2	1643	1	1	53	2012-05-18	1	1	2012-08-01	1	1	2012-09-20	1	1	2	1	2											75	50		125
黑龙江省	哈尔滨市	2	1644	1	2	20	2012-05-19	1	2
黑龙江省	哈尔滨市	2	1645	1	2	21	2012-05-01	1	1	2012-08-01	1	1	2012-11-01	1	2	2	2	1											92	92		184
黑龙江省	哈尔滨市	2	1646	2	1	46	2012-05-01	1	1	2012-08-01	1	1	2012-11-01	1	2	2	2	2											92	92		184
黑龙江省	哈尔滨市	2	1647	1	1	57	2012-05-01	1	1	2012-08-01	1	1	2012-10-24	1	2	2	2	2											92	84		176
黑龙江省	哈尔滨市	2	1648	7	1	28	2012-05-01	1	1	2012-08-01	2																		92
黑龙江省	哈尔滨市	2	1649	2	1	45	2012-05-01	1	1	2012-08-01	1	1	2013-01-31	1	2	2	2	2											92	183		275
黑龙江省	哈尔滨市	2	1650	1	1	54	2012-05-01	1	1	2012-08-01	1	1	2012-11-26	1	2	2	2	2											92	117		209
黑龙江省	哈尔滨市	2	1651	1	2	55	2012-05-01	1	1	2012-08-01	1	1	2012-09-20	1	2	2	2	2											92	50		142
黑龙江省	哈尔滨市	2	1652	1	1	54	2012-05-22	1	1	2012-08-01	1	1	2013-01-25	1	2	2	2	2											71	177		248
黑龙江省	哈尔滨市	2	1653	1	1	21	2012-05-11	1	1	2012-08-01	1	1	2012-10-24	1	2	2	2	2											82	84		166
黑龙江省	哈尔滨市	2	1654	1	1	45	2012-05-15	1	1	2012-08-01	1	1	2012-10-18	1	1	2	2	2											78	78		156
黑龙江省	哈尔滨市	2	1655	1	2	43	2012-05-15	1	1	2012-08-01	1	1	2012-11-26	1	1	2	2	2											78	117		195
黑龙江省	哈尔滨市	2	1656	2	1	60	2012-05-16	1	1	2012-08-01	1	1	2012-10-24	1	2	2	2	2											77	84		161
黑龙江省	哈尔滨市	2	1657	1	1	59	2012-05-22	1	1	2012-08-01	1	1	2012-11-26	1	2	1	2	1											71	117		188
黑龙江省	哈尔滨市	2	1658	1	1	67	2012-05-22	1	1	2012-08-01	2																		71
黑龙江省	哈尔滨市	2	1659	1	1	24	2012-05-14	1	1	2012-08-01	1	1	2013-01-25	1	2	2	2	2											79	177		256
黑龙江省	哈尔滨市	2	1660	1	1	50	2012-05-21	1	1	2012-08-01	1	1	2012-10-24	1	2	2	1	2											72	84		156
黑龙江省	哈尔滨市	2	1661	1	1	41	2012-05-22	1	1	2012-08-01	1	1	2012-11-30	1	2	2	2	2											71	121		192
黑龙江省	哈尔滨市	2	1662	1	2	37	2012-05-25	1	1	2012-08-01	1	1	2012-11-26	1	2	2	2	2											68	117		185
黑龙江省	哈尔滨市	2	1663	7	1	34	2012-05-29	1	1	2012-08-01	1	1	2012-10-09	1	1	1	2	1	2	5									64	69		133
黑龙江省	哈尔滨市	2	1664	1	1	47	2012-05-29	1	1	2012-08-01	1	1	2012-10-09	1	2	2	2	2											64	69		133
黑龙江省	哈尔滨市	2	1665	1	1	43	2012-05-01	1	1	2012-07-25	1	1	2013-05-11	1	2	2	2	1											85	290		375
黑龙江省	哈尔滨市	2	1666	1	1	38	2012-05-01	1	1	2013-06-30	2																		425
黑龙江省	哈尔滨市	2	1667	2	1	48	2012-05-10	1	1	2012-07-06	1	1	2013-05-04	1	2	2	2	1											57	302		359
黑龙江省	哈尔滨市	2	1668	1	1	26	2012-05-11	1	1	2012-10-05	1	1	2012-12-05	1	2	2	2	2											147	61		208
黑龙江省	哈尔滨市	2	1669	2	1	41	2012-05-14	1	1	2012-08-15	1	1	2012-09-20	1	2	2	2	2											93	36		129
黑龙江省	哈尔滨市	2	1670	1	2	69	2012-05-25	1	1	2012-09-15	1	1	2012-11-26	1	2	2	2	1											113	72		185
黑龙江省	哈尔滨市	2	1671	1	1	79	2012-05-25	1	1	2012-10-05	1	1	2012-12-05	1	2	2	2	2											133	61		194
黑龙江省	哈尔滨市	2	1672	1	1	93	2012-05-28	1	1	2012-07-26	2																		59
黑龙江省	哈尔滨市	2	1673	1	1	57	2012-05-28	1	1	2012-07-28	2																		61
黑龙江省	哈尔滨市	2	1674	1	1	44	2012-05-08	1	1	2012-09-15	1	1	2012-11-26	1	2	2	2	2											130	72		202
黑龙江省	哈尔滨市	2	1675	1	1	53	2012-05-08	1	1	2013-05-14	1	1	2013-06-18	1	1	2	2	2											371	35		406
黑龙江省	哈尔滨市	2	1676	1	1	46	2012-05-22	1	1	2012-10-05	1	1	2012-12-05	1	2	2	2	2											136	61		197
黑龙江省	哈尔滨市	2	1677	1	1	72	2012-05-22	1	1	2012-10-05	1	1	2012-12-05	1	2	2	2	2											136	61		197
黑龙江省	哈尔滨市	2	1678	1	2	58	2012-03-01	1	1	2013-04-10	1	1	2013-05-04	1	2	2	2	1											405	24		429
黑龙江省	哈尔滨市	2	1679	1	1	51	2012-05-10	1	1	2012-08-01	1	1	2012-11-26	1	2	2	2	2											83	117		200
黑龙江省	哈尔滨市	2	1680	2	1	70	2012-05-11	1	1	2012-08-01	1	1	2012-11-26	1	2	2	2	2											82	117		199
黑龙江省	哈尔滨市	2	1681	2	2	41	2012-05-16	1	1	2012-08-01	1	1	2012-11-01	1	2	2	1	2											77	92		169
黑龙江省	哈尔滨市	2	1682	1	1	51	2012-05-16	1	1	2012-08-01	1	1	2012-11-26	1	2	2	2	2											77	117		194
黑龙江省	哈尔滨市	2	1683	1	1	58	2012-05-16	1	1	2012-08-01	1	1	2013-01-31	1	2	2	2	2											77	183		260
黑龙江省	哈尔滨市	2	1684	1	2	44	2012-05-16	1	1	2012-08-01	1	1	2012-11-26	1	2	2	2	2											77	117		194
黑龙江省	哈尔滨市	2	1685	7	1	47	2012-05-16	1	1	2012-08-01	1	1	2013-05-10	1	2	2	2	1											77	282		359
黑龙江省	哈尔滨市	2	1686	7	1	51	2012-05-21	1	1	2012-08-01	1	1	2012-11-26	1	2	2	2	2											72	117		189
黑龙江省	哈尔滨市	2	1687	1	2	27	2012-05-22	1	1	2012-08-01	1	1	2012-11-01	1	2	2	2	2											71	92		163
黑龙江省	哈尔滨市	2	1688	1	1	16	2012-05-22	1	1	2012-08-01	1	1	2012-11-01	1	2	2	2	2											71	92		163
黑龙江省	哈尔滨市	2	1689	7	1	56	2012-05-22	1	1	2012-08-01	1	1	2013-07-25	1	1	1	1	1	2	5									71	358		429
黑龙江省	哈尔滨市	2	1690	1	1	66	2012-05-31	1	1	2012-07-26	2																		56
黑龙江省	哈尔滨市	2	1691	1	2	71	2012-03-31	1	1	2012-05-14	1	1	2012-08-01	1	2	2	2	2											44	79		123
黑龙江省	哈尔滨市	2	1692	1	1	57	2012-03-31	1	1	2012-05-02	1	1	2012-10-24	1	2	2	2	2											32	175		207
黑龙江省	哈尔滨市	2	1693	1	1	23	2012-03-31	1	1	2012-05-02	1	1	2012-08-01	1	2	2	2	2											32	91		123
黑龙江省	哈尔滨市	2	1694	1	2	47	2012-03-31	1	1	2012-05-02	1	1	2012-08-01	1	2	2	2	2											32	91		123
黑龙江省	哈尔滨市	2	1695	1	2	50	2012-03-31	1	1	2012-05-14	1	1	2012-08-01	1	1	1	2	2	2	5									44	79		123
黑龙江省	哈尔滨市	2	1696	1	1	75	2012-03-31	1	1	2012-05-14	1	1	2013-01-25	1	2	2	2	2											44	256		300
黑龙江省	哈尔滨市	2	1697	1	1	52	2012-03-31	1	1	2012-05-14	1	1	2012-08-01	1	1	2	2	2											44	79		123
黑龙江省	哈尔滨市	2	1698	1	2	60	2012-01-31	1	1	2012-03-17	1	1	2013-01-25	1	2	2	2	2											46	314		360
黑龙江省	哈尔滨市	2	1699	1	1	20	2012-03-31	1	1	2012-05-31	1	1	2012-12-21	1	2	2	2	2											61	204		265
黑龙江省	哈尔滨市	2	1700	1	1	40	2012-03-31	1	1	2012-04-30	1	1	2012-11-26	1	2	2	2	2											30	210		240
黑龙江省	哈尔滨市	2	1701	1	1	54	2012-03-31	1	1	2012-04-30	1	1	2012-12-21	1	2	2	2	2											30	235		265
黑龙江省	哈尔滨市	2	1702	1	1	62	2012-03-31	1	1	2012-04-30	1	1	2013-07-25	1	2	2	2	2											30	451		481
黑龙江省	哈尔滨市	2	1703	3	1	51	2012-03-31	1	1	2012-04-30	1	1	2013-01-10	1	2	2	2	1											30	255		285
黑龙江省	哈尔滨市	2	1704	1	1	41	2012-03-31	1	1	2012-05-25	1	1	2013-01-10	1	2	2	2	1											55	230		285
黑龙江省	哈尔滨市	2	1705	2	1	41	2012-05-30	1	1	2012-08-01	1	1	2012-10-24	1	2	1	2	2											63	84		147
黑龙江省	哈尔滨市	2	1706	1	1	50	2012-05-01	1	1	2012-08-01	1	1	2012-11-26	1	2	2	2	2											92	117		209
黑龙江省	哈尔滨市	2	1707	1	1	49	2012-06-01	1	1	2012-08-01	3																		61
黑龙江省	哈尔滨市	2	1708	1	2	58	2012-06-01	1	1	2012-08-01	1	1	2012-11-26	1	2	2	2	2											61	117		178
黑龙江省	哈尔滨市	2	1709	7	1	43	2012-06-01	1	1	2012-08-01	1	1	2012-09-28	1	2	2	1	2											61	58		119
黑龙江省	哈尔滨市	2	1710	1	1	40	2012-06-01	1	1	2012-08-01	1	1	2012-09-20	1	2	2	2	2											61	50		111
黑龙江省	哈尔滨市	2	1711	1	1	31	2012-06-01	1	1	2012-08-01	1	1	2013-01-05	1	2	2	2	2											61	157		218
黑龙江省	哈尔滨市	2	1712	1	1	47	2012-06-01	1	1	2012-08-01	1	1	2013-03-11	1	2	2	2	2											61	222		283
黑龙江省	哈尔滨市	2	1713	1	1	53	2012-06-01	1	1	2012-08-01	1	1	2012-11-01	1	2	2	2	2											61	92		153
黑龙江省	哈尔滨市	2	1714	1	1	25	2012-06-01	1	1	2012-08-01	1	1	2012-10-18	1	2	2	2	2											61	78		139
黑龙江省	哈尔滨市	2	1715	1	1	28	2012-06-01	1	1	2012-08-01	1	1	2012-10-24	1	1	1	2	2	2	5									61	84		145
黑龙江省	哈尔滨市	2	1716	1	1	22	2012-06-01	1	1	2012-08-01	1	1	2012-11-26	1	2	1	2	2											61	117		178
黑龙江省	哈尔滨市	2	1717	1	2	50	2012-06-01	1	1	2012-08-01	1	1	2013-01-25	1	2	2	2	2											61	177		238
黑龙江省	哈尔滨市	2	1718	1	2	22	2012-06-01	1	1	2012-08-01	1	1	2013-01-31	1	2	2	2	2											61	183		244
黑龙江省	哈尔滨市	2	1719	1	1	21	2012-06-01	1	1	2012-08-01	1	1	2013-01-25	1	2	2	2	2											61	177		238
黑龙江省	哈尔滨市	2	1720	1	2	34	2012-06-01	1	1	2012-08-01	1	1	2012-10-14	1	2	2	2	1											61	74		135
黑龙江省	哈尔滨市	2	1721	7	1	43	2012-06-01	1	1	2012-08-01	1	1	2013-03-11	1	2	2	2	2											61	222		283
黑龙江省	哈尔滨市	2	1722	1	1	48	2012-06-01	1	1	2012-08-01	1	1	2012-10-18	1	1	2	2	2											61	78		139
黑龙江省	哈尔滨市	2	1723	1	1	57	2012-06-26	1	1	2012-08-01	1	1	2012-11-26	1	2	2	2	2											36	117		153
黑龙江省	哈尔滨市	2	1724	1	1	70	2012-08-02	1	1	2012-10-10	1	1	2012-12-25	1	1	2	2	2											69	76		145
黑龙江省	哈尔滨市	2	1725	2	1	53	2012-06-01	1	1	2012-08-01	1	1	2012-11-26	1	2	1	2	2											61	117		178
黑龙江省	哈尔滨市	2	1726	1	1	48	2012-06-01	1	1	2012-08-01	1	1	2013-01-31	1	2	2	2	2											61	183		244
黑龙江省	哈尔滨市	2	1727	1	1	44	2012-06-04	1	1	2012-08-01	1	1	2013-01-31	1	2	2	2	2											58	183		241
黑龙江省	哈尔滨市	2	1728	1	1	46	2012-06-04	1	1	2012-08-01	1	1	2012-11-26	1	2	2	2	2											58	117		175
黑龙江省	哈尔滨市	2	1729	7	1	39	2012-06-04	1	1	2012-08-01	1	1	2012-09-28	1	2	2	2	2											58	58		116
黑龙江省	哈尔滨市	2	1730	1	1	49	2012-06-04	1	1	2012-08-01	1	1	2012-11-01	1	2	2	2	2											58	92		150
黑龙江省	哈尔滨市	2	1731	1	2	32	2012-06-05	1	1	2012-09-05	2																		92
黑龙江省	哈尔滨市	2	1732	2	1	50	2012-06-08	1	1	2012-09-10	1	1	2012-10-30	1	2	2	2	2											94	50		144
黑龙江省	哈尔滨市	2	1733	1	1	64	2012-06-13	1	1	2012-09-05	2																		84
黑龙江省	哈尔滨市	2	1734	1	1	51	2012-06-13	1	1	2012-08-01	1	1	2012-11-26	1	1	2	2	2											49	117		166
黑龙江省	哈尔滨市	2	1735	2	1	64	2012-06-13	1	1	2012-09-10	1	1	2013-03-11	1	2	2	2	2											89	182		271
黑龙江省	哈尔滨市	2	1736	2	1	51	2012-06-14	1	1	2012-08-01	3																		48
黑龙江省	哈尔滨市	2	1737	1	1	51	2012-06-18	1	1	2012-08-01	1	1	2012-11-01	1	2	2	2	2											44	92		136
黑龙江省	哈尔滨市	2	1738	1	2	49	2012-06-14	1	1	2012-08-01	1	1	2012-10-09	1	1	1	2	2	2	5									48	69		117
黑龙江省	哈尔滨市	2	1739	1	1	56	2012-06-26	1	1	2012-08-01	1	1	2012-11-26	1	2	2	2	2											36	117		153
黑龙江省	哈尔滨市	2	1740	4	2	41	2012-06-15	1	1	2012-09-10	1	1	2012-11-26	1	1	1	2	2	1		2013-01-09	2	2	2	2				87	77	44	164	208
黑龙江省	哈尔滨市	2	1741	7	1	39	2012-06-19	1	1	2012-09-10	1	1	2012-11-26	1	1	1	1	1	1		2012-12-08	3	3			6			83	77	12	160	172
黑龙江省	哈尔滨市	2	1742	1	1	55	2012-06-19	1	1	2012-09-05	3																		78
黑龙江省	哈尔滨市	2	1743	1	1	58	2012-06-22	1	1	2012-09-10	1	1	2012-11-26	1	2	2	2	2											80	77		157
黑龙江省	哈尔滨市	2	1744	1	1	58	2012-06-26	1	1	2012-08-01	1	1	2012-11-01	1	2	2	2	2											36	92		128
黑龙江省	哈尔滨市	2	1745	1	1	21	2012-06-26	1	1	2012-08-01	1	1	2012-10-09	1	1	1	2	2	1		2012-10-23	2	2	2	2				36	69	14	105	119
黑龙江省	哈尔滨市	2	1746	1	1	20	2012-06-27	1	1	2012-08-01	1	1	2012-10-09	1	2	2	2	2											35	69		104
黑龙江省	哈尔滨市	2	1747	2	1	50	2012-06-13	1	1	2012-08-01	1	1	2012-11-26	1	2	1	2	2											49	117		166
黑龙江省	哈尔滨市	2	1748	2	2	66	2012-06-01	1	1	2012-08-01	1	1	2012-11-26	1	2	1	2	2											61	117		178
黑龙江省	哈尔滨市	2	1749	1	1	44	2012-07-10	1	1	2012-09-05	2																		57
黑龙江省	哈尔滨市	2	1750	1	1	76	2012-07-10	1	1	2012-09-05	2																		57
黑龙江省	哈尔滨市	2	1751	1	1	39	2012-07-10	1	1	2013-01-08	1	1	2013-03-11	1	1	1	2	1	2	4									182	62		244
黑龙江省	哈尔滨市	2	1752	1	1	50	2012-07-06	1	1	2012-09-10	1	1	2012-10-11	1	2	2	2	2											66	31		97
黑龙江省	哈尔滨市	2	1753	1	1	17	2012-07-17	1	1	2012-09-15	1	1	2012-11-26	1	1	1	2	2	1		2013-01-14	2	2	2					60	72	49	132	181
黑龙江省	哈尔滨市	2	1754	7	2	45	2012-07-03	1	1	2012-09-28	1	1	2013-01-25	1	2	2	2	2											87	119		206
黑龙江省	哈尔滨市	2	1755	1	1	45	2012-07-04	1	1	2012-08-09	1	1	2012-10-24	1	2	2	2	2											36	76		112
黑龙江省	哈尔滨市	2	1756	2	1	62	2012-07-19	1	1	2012-09-10	1	1	2012-12-21	1	2	2	2	2											53	102		155
黑龙江省	哈尔滨市	2	1757	1	1	38	2012-07-08	1	1	2012-09-10	2																		64
黑龙江省	哈尔滨市	2	1758	1	1	73	2012-07-19	1	1	2012-09-15	1	1	2012-11-26	1	2	2	2	2											58	72		130
黑龙江省	哈尔滨市	2	1759	1	1	48	2012-07-19	1	1	2012-09-10	1	1	2013-03-11	1	2	2	2	2											53	182		235
黑龙江省	哈尔滨市	2	1760	1	2	63	2012-07-16	1	1	2012-08-09	1	1	2012-10-24	1	2	2	2	2											24	76		100
黑龙江省	哈尔滨市	2	1761	7	1	61	2012-07-19	1	1	2012-09-10	1	1	2012-11-26	1	2	2	2	2											53	77		130
黑龙江省	哈尔滨市	2	1762	1	1	40	2012-07-04	1	1	2012-09-10	1	1	2012-11-01	1	2	2	2	2											68	52		120
黑龙江省	哈尔滨市	2	1763	2	1	47	2012-07-04	1	1	2012-09-10	1	1	2012-12-05	1	2	2	2	2											68	86		154
黑龙江省	哈尔滨市	2	1764	1	1	64	2012-07-16	1	1	2012-09-10	1	1	2012-11-21	1	1	1	2	2	2	5									56	72		128
黑龙江省	哈尔滨市	2	1765	1	1	48	2012-07-02	1	1	2012-09-10	1	1	2012-11-26	1	2	2	2	2											70	77		147
黑龙江省	哈尔滨市	2	1766	1	2	27	2012-07-12	1	1	2012-09-10	1	1	2012-11-26	1	2	2	2	2											60	77		137
黑龙江省	哈尔滨市	2	1767	1	1	48	2012-07-02	1	1	2012-09-10	1	1	2012-11-01	1	2	2	2	1											70	52		122
黑龙江省	哈尔滨市	2	1768	1	1	60	2012-07-04	1	1	2013-01-09	1	1	2013-03-19	1	2	2	2	2											189	69		258
黑龙江省	哈尔滨市	2	1769	1	1	52	2012-07-19	1	1	2012-09-10	1	1	2012-11-26	1	2	2	2	2											53	77		130
黑龙江省	哈尔滨市	2	1770	1	1	53	2012-07-13	1	1	2012-09-10	2																		59
黑龙江省	哈尔滨市	2	1771	1	1	55	2012-07-13	1	1	2012-09-10	1	1	2012-11-26	1	2	2	2	2											59	77		136
黑龙江省	哈尔滨市	2	1772	1	1	32	2012-07-13	1	1	2012-09-10	1	1	2012-11-26	1	2	2	2	2											59	77		136
黑龙江省	哈尔滨市	2	1773	1	1	58	2012-07-02	1	1	2012-09-10	1	1	2012-12-05	1	2	2	2	2											70	86		156
黑龙江省	哈尔滨市	2	1774	1	1	26	2012-07-04	1	1	2012-09-10	1	1	2012-10-30	1	2	2	2	2											68	50		118
黑龙江省	哈尔滨市	2	1775	1	2	22	2012-08-28	1	1	2012-10-09	1	1	2012-12-21	1	2	2	2	2											42	73		115
黑龙江省	哈尔滨市	2	1776	1	1	53	2012-07-27	1	1	2012-11-22	1	1	2013-01-25	1	1	1	1	2	1		2013-06-03	1	1						118	64	129	182	311
黑龙江省	哈尔滨市	2	1777	1	1	50	2012-08-28	1	1	2012-12-05	2																		99
黑龙江省	哈尔滨市	2	1778	1	1	39	2012-08-27	1	1	2012-10-09	1	1	2012-12-21	1	1	1	2	2	2	1									43	73		116
黑龙江省	哈尔滨市	2	1779	1	2	42	2012-08-20	1	1	2012-12-05	1	1	2013-03-11	1	1	1	2	1	2	5									107	96		203
黑龙江省	哈尔滨市	2	1780	1	1	40	2012-08-29	1	1	2012-12-31	1	1	2013-06-18	1	2	2	2	2											124	169		293
黑龙江省	哈尔滨市	2	1781	1	2	34	2012-09-04	1	1	2012-12-05	1	1	2013-03-11	1	2	2	2	2											92	96		188
黑龙江省	哈尔滨市	2	1782	1	1	57	2012-08-20	1	1	2012-10-05	1	1	2012-12-05	1	2	2	2	2											46	61		107
黑龙江省	哈尔滨市	2	1783	1	1	52	2012-09-01	1	1	2012-12-05	1	1	2013-03-11	1	2	2	2	2											95	96		191
黑龙江省	哈尔滨市	2	1784	1	1	69	2012-08-27	1	1	2012-10-24	1	1	2012-12-21	1	2	2	2	2											58	58		116
黑龙江省	哈尔滨市	2	1785	1	2	22	2012-09-05	1	1	2012-12-05	1	1	2013-03-11	1	2	2	2	2											91	96		187
黑龙江省	哈尔滨市	2	1786	1	1	63	2012-09-05	1	1	2012-10-23	1	1	2012-12-21	1	2	2	2	2											48	59		107
黑龙江省	哈尔滨市	2	1787	1	2	45	2012-09-06	1	1	2012-10-24	1	1	2012-12-21	1	2	2	2	2											48	58		106
黑龙江省	哈尔滨市	2	1788	1	1	33	2012-08-19	1	2
黑龙江省	哈尔滨市	2	1789	1	2	23	2012-09-04	1	1	2012-10-29	1	1	2012-12-01	1	2	2	2	2											55	33		88
黑龙江省	哈尔滨市	2	1790	1	1	63	2012-09-05	1	1	2012-12-05	2																		91
黑龙江省	哈尔滨市	2	1791	1	2	21	2012-08-21	1	1	2012-10-24	1	1	2012-12-21	1	2	2	2	2											64	58		122
黑龙江省	哈尔滨市	2	1792	1	2	24	2012-08-19	1	1	2012-10-07	1	1	2013-03-19	1	2	2	2	2											49	163		212
黑龙江省	哈尔滨市	2	1793	1	1	52	2012-08-27	1	1	2012-11-22	1	1	2013-01-25	1	2	2	2	2											87	64		151
黑龙江省	哈尔滨市	2	1794	1	1	21	2012-07-02	1	1	2012-09-10	1	1	2013-03-11	1	2	2	2	2											70	182		252
黑龙江省	哈尔滨市	2	1795	1	1	38	2012-07-04	1	1	2012-09-10	1	1	2012-11-26	1	2	2	2	2											68	77		145
黑龙江省	哈尔滨市	2	1796	1	2	38	2012-07-06	1	1	2012-09-10	1	1	2012-12-21	1	2	2	2	2											66	102		168
黑龙江省	哈尔滨市	2	1797	1	1	20	2012-07-09	1	1	2012-09-15	1	1	2012-11-21	1	1	1	2	2	2	1									68	67		135
黑龙江省	哈尔滨市	2	1798	1	1	69	2012-07-11	1	1	2012-09-15	1	1	2012-11-26	1	2	2	2	2											66	72		138
黑龙江省	哈尔滨市	2	1799	1	1	65	2012-07-11	1	1	2012-09-10	1	1	2012-10-18	1	2	2	2	1											61	38		99
黑龙江省	哈尔滨市	2	1800	1	2	26	2012-07-11	1	1	2012-09-10	1	1	2012-11-26	1	2	2	2	2											61	77		138
黑龙江省	哈尔滨市	2	1801	1	1	54	2012-07-11	1	1	2012-10-09	1	1	2012-11-15	1	2	2	2	2											90	37		127
黑龙江省	哈尔滨市	2	1802	1	1	61	2012-07-11	1	1	2012-09-10	1	1	2012-11-26	1	2	2	2	2											61	77		138
黑龙江省	哈尔滨市	2	1803	1	1	33	2012-07-12	1	2
黑龙江省	哈尔滨市	2	1804	7	1	54	2012-07-12	1	1	2012-09-10	1	1	2012-12-05	1	2	2	2	2											60	86		146
黑龙江省	哈尔滨市	2	1805	7	2	63	2012-07-16	1	1	2012-09-10	1	2																	56
黑龙江省	哈尔滨市	2	1806	1	1	47	2012-07-17	1	1	2012-09-15	1	1	2012-11-26	1	1	2	2	2											60	72		132
黑龙江省	哈尔滨市	2	1807	1	1	52	2012-07-17	1	1	2012-12-05	2																		141
黑龙江省	哈尔滨市	2	1808	1	2	46	2012-07-18	1	1	2012-10-05	1	1	2012-12-05	1	2	2	2	2											79	61		140
黑龙江省	哈尔滨市	2	1809	1	1	57	2012-07-19	1	1	2012-09-15	1	1	2012-11-26	1	2	2	2	2											58	72		130
黑龙江省	哈尔滨市	2	1810	1	1	51	2012-07-19	1	1	2012-10-05	1	1	2012-12-05	1	2	2	2	2											78	61		139
黑龙江省	哈尔滨市	2	1811	1	1	33	2012-07-19	1	1	2012-12-05	2																		139
黑龙江省	哈尔滨市	2	1812	1	1	52	2012-07-20	1	1	2012-09-15	1	1	2012-11-26	1	1	1	2	2	1		2012-12-31	2	3	2	3				57	72	35	129	164
黑龙江省	哈尔滨市	2	1813	1	1	63	2012-07-23	1	1	2012-09-15	1	1	2012-11-26	1	2	2	2	2											54	72		126
黑龙江省	哈尔滨市	2	1814	1	1	24	2012-07-23	1	1	2012-10-05	1	1	2012-12-05	1	2	2	2	2											74	61		135
黑龙江省	哈尔滨市	2	1815	1	1	68	2012-07-24	1	1	2012-09-05	1	1	2012-10-24	1	2	2	2	2											43	49		92
黑龙江省	哈尔滨市	2	1816	1	2	76	2012-07-23	1	1	2012-09-15	1	1	2012-11-26	1	2	2	2	2											54	72		126
黑龙江省	哈尔滨市	2	1817	1	1	45	2012-07-23	1	1	2012-08-20	2																		28
黑龙江省	哈尔滨市	2	1818	1	1	58	2012-07-24	1	1	2012-09-15	1	1	2012-11-26	1	2	2	2	2											53	72		125
黑龙江省	哈尔滨市	2	1819	7	2	62	2012-07-24	1	1	2012-10-05	1	1	2012-12-05	1	2	2	2	2											73	61		134
黑龙江省	哈尔滨市	2	1820	1	1	52	2012-07-24	1	1	2012-10-05	1	1	2012-12-05	1	2	2	2	2											73	61		134
黑龙江省	哈尔滨市	2	1821	1	1	74	2012-07-24	1	1	2012-10-05	1	1	2012-12-05	1	2	2	2	2											73	61		134
黑龙江省	哈尔滨市	2	1822	2	1	47	2012-07-26	1	1	2012-09-10	1	1	2012-11-26	1	1	1	2	1	1		2013-01-07	2	2	2					46	77	42	123	165
黑龙江省	哈尔滨市	2	1823	1	1	62	2012-07-24	1	1	2012-09-15	1	1	2012-11-26	1	2	2	2	2											53	72		125
黑龙江省	哈尔滨市	2	1824	2	1	42	2012-07-26	1	1	2012-09-10	1	1	2012-12-21	1	1	1	2	2	1		2013-02-19	3	3			6			46	102	60	148	208
黑龙江省	哈尔滨市	2	1825	2	1	52	2012-07-26	1	1	2012-09-10	1	1	2012-10-18	1	1	1	1	2	1		2012-11-16	3	3			6			46	38	29	84	113
黑龙江省	哈尔滨市	2	1826	1	1	62	2012-07-26	1	1	2012-09-06	1	1	2012-10-24	1	2	2	2	2											42	48		90
黑龙江省	哈尔滨市	2	1827	1	2	50	2012-07-27	1	2
黑龙江省	哈尔滨市	2	1828	1	1	62	2012-07-27	1	1	2012-09-15	1	1	2012-11-26	1	2	2	2	2											50	72		122
黑龙江省	哈尔滨市	2	1829	1	1	59	2012-07-30	1	1	2012-12-05	2																		128
黑龙江省	哈尔滨市	2	1830	1	1	30	2012-07-31	1	1	2012-10-05	1	1	2012-12-05	1	2	2	2	2											66	61		127
黑龙江省	哈尔滨市	2	1831	7	1	28	2012-08-02	1	1	2012-11-22	1	1	2013-03-11	1	2	2	2	2											112	109		221
黑龙江省	哈尔滨市	2	1832	2	1	61	2012-08-07	1	2
黑龙江省	哈尔滨市	2	1833	2	1	56	2012-08-10	1	1	2012-09-15	1	1	2012-11-26	1	2	2	2	2											36	72		108
黑龙江省	哈尔滨市	2	1834	1	1	48	2012-08-10	1	1	2012-09-15	1	1	2012-11-26	1	2	2	2	2											36	72		108
黑龙江省	哈尔滨市	2	1835	2	1	40	2012-08-10	1	1	2012-09-15	1	1	2012-11-26	1	2	2	2	2											36	72		108
黑龙江省	哈尔滨市	2	1836	2	1	46	2012-08-13	1	1	2012-10-05	1	1	2012-12-05	1	2	2	2	2											53	61		114
黑龙江省	哈尔滨市	2	1837	1	2	50	2012-08-13	1	1	2012-09-15	1	1	2012-11-26	1	2	2	2	2											33	72		105
黑龙江省	哈尔滨市	2	1838	1	2	32	2012-08-13	1	1	2012-09-15	1	1	2012-11-26	1	2	2	2	2											33	72		105
黑龙江省	哈尔滨市	2	1839	1	2	22	2012-08-14	1	1	2012-12-05	2																		113
黑龙江省	哈尔滨市	2	1840	1	1	67	2012-08-14	1	1	2012-12-05	2																		113
黑龙江省	哈尔滨市	2	1841	3	1	27	2012-08-14	1	1	2012-09-06	1	1	2012-10-24	1	2	2	2	2											23	48		71
黑龙江省	哈尔滨市	2	1842	1	1	50	2012-08-14	1	1	2012-09-17	1	1	2012-10-24	1	2	1	2	1											34	37		71
黑龙江省	哈尔滨市	2	1843	1	1	63	2012-09-01	1	1	2012-10-05	1	1	2012-12-05	1	2	2	2	2											34	61		95
黑龙江省	哈尔滨市	2	1844	1	2	57	2012-09-01	1	1	2012-10-05	1	1	2012-12-05	1	2	2	2	2											34	61		95
黑龙江省	哈尔滨市	2	1845	2	2	37	2012-08-15	1	1	2012-09-23	1	1	2013-03-11	1	1	1	1	1	2	5									39	169		208
黑龙江省	哈尔滨市	2	1846	1	2	40	2012-08-15	1	1	2012-10-09	1	1	2012-12-21	1	1	1	2	2	1		2013-03-04	2	2						55	73	73	128	201
黑龙江省	哈尔滨市	2	1847	1	1	44	2012-08-15	1	1	2012-11-22	1	1	2013-01-25	1	2	2	2	2											99	64		163
黑龙江省	哈尔滨市	2	1848	1	1	57	2012-08-15	1	1	2012-10-05	1	1	2012-12-05	1	2	2	2	2											51	61		112
黑龙江省	哈尔滨市	2	1849	1	1	42	2012-08-15	1	1	2012-09-15	1	1	2012-11-26	1	2	2	2	2											31	72		103
黑龙江省	哈尔滨市	2	1850	1	1	50	2012-09-01	1	1	2012-09-15	1	1	2012-12-05	1	2	2	2	2											14	81		95
黑龙江省	哈尔滨市	2	1851	1	1	65	2012-08-16	1	1	2012-09-20	1	1	2012-10-24	1	2	2	2	2											35	34		69
黑龙江省	哈尔滨市	2	1852	2	1	61	2012-08-16	1	1	2012-09-17	1	1	2012-10-24	1	2	2	2	2											32	37		69
黑龙江省	哈尔滨市	2	1853	1	1	23	2012-08-17	1	1	2012-12-05	2																		110
黑龙江省	哈尔滨市	2	1854	1	1	58	2012-08-20	1	1	2012-10-09	1	1	2012-12-21	1	2	2	2	2											50	73		123
黑龙江省	哈尔滨市	2	1855	1	2	65	2012-09-01	1	1	2012-11-22	1	1	2013-01-25	1	2	2	2	2											82	64		146
黑龙江省	哈尔滨市	2	1856	2	1	50	2012-08-21	1	1	2012-10-11	1	1	2013-05-04	1	2	2	2	1											51	205		256
黑龙江省	哈尔滨市	2	1857	1	2	62	2012-08-21	1	1	2012-09-20	1	1	2012-10-24	1	2	2	2	2											30	34		64
黑龙江省	哈尔滨市	2	1858	2	1	55	2012-08-22	1	1	2012-09-17	1	1	2012-10-24	1	2	2	2	2											26	37		63
黑龙江省	哈尔滨市	2	1859	1	1	50	2012-09-01	1	1	2012-11-23	1	1	2012-12-27	1	2	2	2	2											83	34		117
黑龙江省	哈尔滨市	2	1860	1	1	54	2012-09-01	1	1	2012-11-22	1	1	2013-01-25	1	2	2	2	1											82	64		146
黑龙江省	哈尔滨市	2	1861	1	1	43	2012-08-27	1	2
黑龙江省	哈尔滨市	2	1862	1	1	39	2012-08-27	1	1	2012-12-05	1	1	2013-03-11	1	2	2	2	2											100	96		196
黑龙江省	哈尔滨市	2	1863	1	1	39	2012-08-27	1	1	2012-11-22	1	1	2013-01-25	1	2	2	2	2											87	64		151
黑龙江省	哈尔滨市	2	1864	1	1	54	2012-08-28	1	1	2012-11-22	1	1	2013-01-25	1	2	1	2	1											86	64		150
黑龙江省	哈尔滨市	2	1865	2	1	66	2012-08-28	1	1	2012-10-15	1	1	2013-01-13	1	2	2	2	2											48	90		138
黑龙江省	哈尔滨市	2	1866	1	2	21	2012-08-28	1	1	2012-10-24	1	1	2012-12-21	1	2	2	2	2											57	58		115
黑龙江省	哈尔滨市	2	1867	1	1	49	2012-08-30	1	1	2012-10-09	1	1	2012-12-21	1	2	2	2	2											40	73		113
黑龙江省	哈尔滨市	2	1868	2	1	61	2012-09-01	1	1	2012-12-05	2																		95
黑龙江省	哈尔滨市	2	1869	1	2	51	2012-09-01	1	1	2012-12-05	1	1	2013-03-11	1	2	2	2	2											95	96		191
黑龙江省	哈尔滨市	2	1870	1	2	26	2012-09-01	1	1	2012-10-07	1	1	2013-03-19	1	2	2	2	2											36	163		199
黑龙江省	哈尔滨市	2	1871	2	2	53	2012-09-03	1	1	2012-12-05	1	1	2013-03-11	1	2	2	2	2											93	96		189
黑龙江省	哈尔滨市	2	1872	1	1	56	2012-09-03	1	1	2012-12-05	1	1	2013-03-11	1	2	2	2	2											93	96		189
黑龙江省	哈尔滨市	2	1873	2	1	57	2012-09-04	1	1	2012-12-05	1	1	2013-03-11	1	2	2	2	2											92	96		188
黑龙江省	哈尔滨市	2	1874	2	1	36	2012-09-03	1	1	2012-10-30	1	1	2012-12-05	1	1	1	2	2	2	5									57	36		93
黑龙江省	哈尔滨市	2	1875	1	2	33	2012-09-04	1	1	2012-11-22	1	1	2013-01-25	1	2	2	2	2											79	64		143
黑龙江省	哈尔滨市	2	1876	2	1	65	2012-08-24	1	1	2012-10-24	1	1	2013-05-10	1	2	2	2	1											61	198		259
黑龙江省	哈尔滨市	2	1877	1	1	51	2012-09-05	1	1	2012-10-23	1	1	2012-12-21	1	2	2	2	2											48	59		107
黑龙江省	哈尔滨市	2	1878	1	1	58	2012-09-05	1	1	2012-10-09	1	1	2012-12-21	1	2	2	2	2											34	73		107
黑龙江省	哈尔滨市	2	1879	1	1	28	2012-09-06	1	1	2012-12-05	1	1	2013-03-11	1	2	2	2	2											90	96		186
黑龙江省	哈尔滨市	2	1880	1	2	47	2012-09-05	1	1	2012-11-22	1	1	2013-01-25	1	1	1	2	2	1		2013-05-17	8	8	8	8	6	2013-08-25	100	78	64	112	142	254
黑龙江省	哈尔滨市	2	1881	1	1	53	2012-09-06	1	1	2012-12-05	1	1	2013-03-11	1	2	2	2	2											90	96		186
黑龙江省	哈尔滨市	2	1882	1	1	48	2012-09-07	1	1	2012-12-05	2																		89
黑龙江省	哈尔滨市	2	1883	2	1	43	2012-09-07	1	1	2012-10-07	1	1	2013-03-19	1	2	1	1	1											30	163		193
黑龙江省	哈尔滨市	2	1884	1	1	53	2012-09-07	1	1	2012-12-05	1	1	2013-01-06	1	2	2	2	2											89	32		121
黑龙江省	哈尔滨市	2	1885	2	1	32	2012-09-08	1	1	2012-10-24	1	1	2012-12-21	1	1	1	1	1	1		2013-04-15	2	2						46	58	115	104	219
黑龙江省	哈尔滨市	2	1886	1	2	47	2012-09-09	1	1	2012-10-05	1	1	2012-11-26	1	2	2	2	2											26	52		78
黑龙江省	哈尔滨市	2	1887	1	1	67	2012-09-10	1	1	2012-10-23	1	1	2012-12-21	1	2	2	2	2											43	59		102
黑龙江省	哈尔滨市	2	1888	1	1	61	2012-09-10	1	1	2012-12-05	1	1	2013-03-11	1	2	2	2	2											86	96		182
黑龙江省	哈尔滨市	2	1889	1	1	27	2012-09-11	1	1	2012-12-05	1	1	2013-01-25	1	2	2	2	2											85	51		136
黑龙江省	哈尔滨市	2	1890	7	1	50	2012-09-12	1	1	2012-12-05	1	1	2013-03-11	1	1	1	2	1	1		2013-04-09	2	2						84	96	29	180	209
黑龙江省	哈尔滨市	2	1891	1	1	61	2012-09-12	1	1	2012-12-05	1	1	2013-03-11	1	2	2	2	2											84	96		180
黑龙江省	哈尔滨市	2	1892	2	1	57	2012-09-11	1	1	2012-12-05	1	1	2013-03-11	1	1	1	2	2	1		2013-07-15	3	3						85	96	126	181	307
黑龙江省	哈尔滨市	2	1893	1	2	73	2012-09-13	1	1	2012-12-05	1	1	2013-01-31	1	2	2	2	2											83	57		140
黑龙江省	哈尔滨市	2	1894	1	1	56	2012-09-12	1	1	2012-12-05	1	1	2013-03-11	1	2	2	2	2											84	96		180
黑龙江省	哈尔滨市	2	1895	1	2	62	2012-09-13	1	2
黑龙江省	哈尔滨市	2	1896	1	1	38	2012-09-13	1	1	2012-12-05	1	1	2013-01-25	1	2	2	2	2											83	51		134
黑龙江省	哈尔滨市	2	1897	1	1	61	2012-09-13	1	1	2012-12-05	1	1	2013-03-11	1	1	1	2	2	2	5									83	96		179
黑龙江省	哈尔滨市	2	1898	7	2	51	2012-09-13	1	1	2012-12-05	1	1	2013-01-25	1	2	2	2	2											83	51		134
黑龙江省	哈尔滨市	2	1899	1	2	20	2012-09-14	1	1	2012-12-05	1	1	2013-01-25	1	2	2	2	2											82	51		133
黑龙江省	哈尔滨市	2	1900	1	1	31	2012-09-17	1	1	2012-12-05	1	1	2013-01-06	1	2	2	2	2											79	32		111
黑龙江省	哈尔滨市	2	1901	1	1	21	2012-09-18	1	1	2012-12-05	1	1	2013-01-31	1	2	2	2	2											78	57		135
黑龙江省	哈尔滨市	2	1902	2	2	69	2012-09-18	1	1	2012-12-05	1	1	2013-03-11	1	2	2	2	1											78	96		174
黑龙江省	哈尔滨市	2	1903	1	1	81	2012-09-20	1	1	2012-12-05	3																		76
黑龙江省	哈尔滨市	2	1904	1	1	71	2012-09-21	1	1	2012-12-05	1	1	2013-02-18	1	1	2	2	2											75	75		150
黑龙江省	哈尔滨市	2	1905	1	1	56	2012-09-24	1	1	2012-12-05	1	1	2013-03-11	1	1	2	2	2											72	96		168
黑龙江省	哈尔滨市	2	1906	1	2	63	2012-09-24	1	1	2012-12-05	1	1	2013-07-25	1	2	2	2	2											72	232		304
黑龙江省	哈尔滨市	2	1907	2	1	36	2012-09-26	1	1	2012-12-05	1	1	2013-05-07	1	1	1	1	1	2	5									70	153		223
黑龙江省	哈尔滨市	2	1908	1	2	54	2012-09-26	1	1	2012-12-05	1	1	2013-03-11	1	2	2	2	2											70	96		166
黑龙江省	哈尔滨市	2	1909	7	1	38	2012-09-28	1	1	2012-12-05	1	1	2013-03-11	1	2	2	2	2											68	96		164
黑龙江省	哈尔滨市	2	1910	3	2	22	2012-09-29	1	1	2012-10-19	1	1	2013-03-19	1	2	2	2	2											20	151		171
黑龙江省	哈尔滨市	2	1911	2	1	59	2012-09-29	1	1	2012-12-05	1	1	2013-03-11	1	2	2	2	2											67	96		163
黑龙江省	哈尔滨市	2	1913	1	1	64	2012-10-08	1	1	2013-01-09	1	1	2013-05-07	1	2	2	2	1											93	118		211
黑龙江省	哈尔滨市	2	1914	7	2	23	2012-10-09	1	1	2012-12-05	1	1	2013-03-11	1	1	1	1	1	2	5									57	96		153
黑龙江省	哈尔滨市	2	1915	2	1	73	2012-10-09	1	1	2012-12-01	1	1	2013-07-25	1	2	2	2	2											53	236		289
黑龙江省	哈尔滨市	2	1916	1	1	51	2012-10-09	1	1	2013-01-08	1	1	2013-03-11	1	2	2	2	2											91	62		153
黑龙江省	哈尔滨市	2	1917	1	2	73	2012-10-10	1	1	2012-12-05	1	1	2013-02-22	1	2	2	2	2											56	79		135
黑龙江省	哈尔滨市	2	1918	1	1	41	2012-10-10	1	1	2012-12-05	1	1	2013-07-25	1	2	2	2	2											56	232		288
黑龙江省	哈尔滨市	2	1919	3	1	30	2012-10-10	1	1	2013-01-08	1	1	2013-03-11	1	1	2	2	2											90	62		152
黑龙江省	哈尔滨市	2	1920	1	1	51	2012-10-10	1	1	2012-12-05	1	1	2013-03-11	1	2	2	2	2											56	96		152
黑龙江省	哈尔滨市	2	1921	1	1	39	2012-10-10	1	1	2012-12-05	1	1	2013-03-11	1	2	2	2	2											56	96		152
黑龙江省	哈尔滨市	2	1922	1	1	45	2012-10-11	1	1	2012-12-05	1	1	2013-03-11	1	2	2	2	2											55	96		151
黑龙江省	哈尔滨市	2	1923	1	1	46	2012-10-11	1	1	2012-12-05	1	1	2013-03-11	1	2	2	2	2											55	96		151
黑龙江省	哈尔滨市	2	1924	1	1	51	2012-10-11	1	1	2013-01-08	1	1	2013-03-11	1	1	2	2	2											89	62		151
黑龙江省	哈尔滨市	2	1925	1	1	49	2012-10-12	1	1	2012-12-05	1	1	2013-03-11	1	2	2	2	2											54	96		150
黑龙江省	哈尔滨市	2	1926	1	1	23	2012-10-13	1	1	2013-01-09	2																		88
黑龙江省	哈尔滨市	2	1927	2	1	40	2012-10-13	1	1	2012-12-05	1	1	2013-03-19	1	2	1	2	2											53	104		157
黑龙江省	哈尔滨市	2	1928	1	1	65	2012-10-14	1	1	2012-12-05	1	1	2013-03-11	1	2	2	2	2											52	96		148
黑龙江省	哈尔滨市	2	1929	1	2	61	2012-10-15	1	1	2012-12-10	1	1	2013-02-11	1	2	2	2	1											56	63		119
黑龙江省	哈尔滨市	2	1930	1	1	49	2012-10-15	1	1	2013-01-14	1	1	2013-03-19	1	1	1	2	2	2	5									91	64		155
黑龙江省	哈尔滨市	2	1931	1	1	43	2012-10-16	1	1	2013-01-08	1	1	2013-03-11	1	2	2	2	2											84	62		146
黑龙江省	哈尔滨市	2	1932	7	1	30	2012-10-17	1	1	2013-01-09	1	1	2013-03-19	1	2	2	2	2											84	69		153
黑龙江省	哈尔滨市	2	1933	1	1	63	2012-10-17	1	1	2013-01-09	1	1	2013-03-19	1	2	2	2	2											84	69		153
黑龙江省	哈尔滨市	2	1934	7	1	42	2012-10-18	1	1	2013-01-09	1	1	2013-03-19	1	1	1	2	2	1		2013-04-10	1	1						83	69	22	152	174
黑龙江省	哈尔滨市	2	1935	1	1	43	2012-10-19	1	1	2013-01-14	1	1	2013-03-19	1	2	2	2	2											87	64		151
黑龙江省	哈尔滨市	2	1936	1	1	43	2012-10-22	1	1	2013-01-08	1	1	2013-03-11	1	2	2	1	2											78	62		140
黑龙江省	哈尔滨市	2	1937	2	1	31	2012-10-23	1	1	2013-01-12	1	1	2013-02-17	1	2	2	2	2											81	36		117
黑龙江省	哈尔滨市	2	1938	1	1	18	2012-10-25	1	1	2013-01-08	1	1	2013-03-11	1	2	2	2	2											75	62		137
黑龙江省	哈尔滨市	2	1939	1	1	65	2012-10-25	1	1	2013-01-14	1	1	2013-03-19	1	2	2	2	2											81	64		145
黑龙江省	哈尔滨市	2	1940	1	1	42	2012-10-29	1	1	2013-01-14	1	1	2013-03-19	1	2	2	2	2											77	64		141
黑龙江省	哈尔滨市	2	1941	1	1	26	2012-10-29	1	1	2013-01-14	1	1	2013-03-19	1	2	1	2	2											77	64		141
黑龙江省	哈尔滨市	2	1942	1	1	47	2012-11-01	1	1	2013-01-09	1	1	2013-03-19	1	2	2	2	2											69	69		138
黑龙江省	哈尔滨市	2	1943	5	1	52	2012-11-01	1	2
黑龙江省	哈尔滨市	2	1944	1	2	53	2012-11-02	1	1	2013-01-09	1	1	2013-03-19	1	2	1	2	2											68	69		137
黑龙江省	哈尔滨市	2	1945	1	1	32	2012-11-05	1	1	2013-01-14	1	1	2013-03-11	1	2	2	2	2											70	56		126
黑龙江省	哈尔滨市	2	1946	1	2	72	2012-11-07	1	1	2013-01-09	2																		63
黑龙江省	哈尔滨市	2	1947	1	2	61	2012-11-08	1	1	2013-01-14	1	1	2013-03-11	1	2	2	2	2											67	56		123
黑龙江省	哈尔滨市	2	1948	2	1	23	2012-11-09	1	1	2013-01-09	1	1	2013-03-11	1	2	2	2	2											61	61		122
黑龙江省	哈尔滨市	2	1949	1	1	47	2012-11-09	1	1	2013-01-09	1	1	2013-03-19	1	2	2	2	2											61	69		130
黑龙江省	哈尔滨市	2	1950	1	1	54	2012-11-12	1	1	2013-01-09	1	1	2013-03-19	1	2	2	2	2											58	69		127
黑龙江省	哈尔滨市	2	1951	1	1	39	2012-11-12	1	1	2013-01-14	1	1	2013-03-11	1	2	2	2	2											63	56		119
黑龙江省	哈尔滨市	2	1952	1	2	50	2012-11-13	1	1	2013-01-09	1	1	2013-03-19	1	2	2	2	2											57	69		126
黑龙江省	哈尔滨市	2	1953	1	1	31	2012-11-14	1	1	2013-01-09	1	1	2013-03-19	1	2	2	2	2											56	69		125
黑龙江省	哈尔滨市	2	1954	7	2	26	2012-11-16	1	1	2013-12-01	2																		380
黑龙江省	哈尔滨市	2	1955	1	2	71	2012-11-16	1	1	2013-01-09	1	1	2013-03-19	1	2	2	2	2											54	69		123
黑龙江省	哈尔滨市	2	1956	1	1	52	2012-11-16	1	1	2013-01-09	1	1	2013-03-11	1	2	2	2	2											54	61		115
黑龙江省	哈尔滨市	2	1957	1	2	43	2012-11-20	1	1	2013-01-14	1	1	2013-03-11	1	2	2	2	2											55	56		111
黑龙江省	哈尔滨市	2	1958	1	2	69	2012-11-22	1	1	2013-01-09	1	1	2013-03-19	1	2	2	2	2											48	69		117
黑龙江省	哈尔滨市	2	1959	1	1	58	2012-07-01	1	1	2012-08-09	1	1	2012-10-24	1	2	2	2	2											39	76		115
黑龙江省	哈尔滨市	2	1960	1	1	50	2012-07-01	1	1	2012-10-09	1	1	2012-12-21	1	2	2	2	2											100	73		173
黑龙江省	哈尔滨市	2	1961	1	1	21	2012-06-04	1	1	2012-09-10	1	1	2012-11-26	1	2	2	2	2											98	77		175
黑龙江省	哈尔滨市	2	1962	1	1	31	2012-07-01	1	1	2012-08-31	1	1	2013-02-15	1	2	2	2	2											61	168		229
黑龙江省	哈尔滨市	2	1963	1	1	40	2012-06-05	1	1	2012-09-05	2																		92
黑龙江省	哈尔滨市	2	1964	1	1	63	2012-06-05	1	1	2012-09-10	1	1	2012-11-26	1	2	2	2	2											97	77		174
黑龙江省	哈尔滨市	2	1965	1	2	60	2012-07-01	1	1	2012-09-15	1	1	2012-11-26	1	2	2	2	2											76	72		148
黑龙江省	哈尔滨市	2	1966	1	1	82	2012-07-01	1	1	2012-08-09	1	1	2012-10-24	1	2	2	2	2											39	76		115
黑龙江省	哈尔滨市	2	1967	1	2	47	2012-06-13	1	1	2012-09-10	1	1	2012-11-26	1	2	2	2	1											89	77		166
黑龙江省	哈尔滨市	2	1968	1	1	33	2012-06-14	1	1	2012-09-10	1	1	2012-11-26	1	2	2	2	2											88	77		165
黑龙江省	哈尔滨市	2	1969	1	1	35	2012-06-14	1	1	2012-09-10	1	1	2012-10-18	1	2	2	2	2											88	38		126
黑龙江省	哈尔滨市	2	1970	1	2	65	2012-06-15	1	1	2012-09-10	1	1	2012-12-05	1	1	1	2	2	2	5									87	86		173
黑龙江省	哈尔滨市	2	1971	7	1	41	2012-06-15	1	1	2012-08-09	1	1	2012-10-24	1	2	2	2	1											55	76		131
黑龙江省	哈尔滨市	2	1972	1	1	39	2012-06-15	1	1	2012-09-10	1	1	2013-03-11	1	2	2	2	2											87	182		269
黑龙江省	哈尔滨市	2	1973	1	2	22	2012-07-01	1	1	2012-10-05	1	1	2013-01-31	1	2	2	2	2											96	118		214
黑龙江省	哈尔滨市	2	1974	1	1	48	2012-06-20	1	1	2012-09-10	1	1	2012-11-26	1	2	2	2	2											82	77		159
黑龙江省	哈尔滨市	2	1975	1	2	45	2012-06-21	1	1	2012-09-10	1	1	2012-11-26	1	2	2	2	2											81	77		158
黑龙江省	哈尔滨市	2	1976	1	1	21	2012-06-22	1	1	2012-08-20	2																		59
黑龙江省	哈尔滨市	2	1977	2	1	44	2012-06-25	1	1	2012-09-10	1	1	2013-03-11	1	2	1	2	1											77	182		259
黑龙江省	哈尔滨市	2	1978	1	2	55	2012-06-25	1	1	2012-09-10	1	1	2012-11-26	1	2	2	2	2											77	77		154
黑龙江省	哈尔滨市	2	1979	1	1	56	2012-06-26	1	1	2012-09-05	3																		71
黑龙江省	哈尔滨市	2	1980	1	2	68	2012-06-26	1	1	2012-09-05	3																		71
黑龙江省	哈尔滨市	2	1982	1	2	82	2012-06-28	1	1	2012-10-10	1	1	2013-03-11	1	2	2	2	2											104	152		256
黑龙江省	哈尔滨市	2	1983	1	1	54	2012-06-29	1	1	2012-09-10	1	1	2012-12-21	1	2	2	2	2											73	102		175
黑龙江省	哈尔滨市	2	1984	1	1	31	2012-06-29	1	1	2012-09-10	1	1	2012-12-21	1	2	2	2	2											73	102		175
黑龙江省	哈尔滨市	2	1985	1	2	30	2012-10-09	1	1	2013-01-09	2																		92
黑龙江省	哈尔滨市	2	1986	7	1	50	2012-10-17	1	1	2013-01-09	1	1	2013-03-19	1	2	1	2	1											84	69		153
黑龙江省	哈尔滨市	2	1987	1	2	67	2012-10-18	1	1	2013-01-09	1	1	2013-03-19	1	2	2	2	2											83	69		152
黑龙江省	哈尔滨市	2	1988	1	1	48	2012-10-19	1	1	2013-01-09	1	1	2013-03-19	1	2	2	2	2											82	69		151
黑龙江省	哈尔滨市	2	1989	1	2	25	2012-10-19	1	1	2013-01-09	1	1	2013-07-25	1	2	2	1	2											82	197		279
黑龙江省	哈尔滨市	2	1990	1	2	47	2012-10-19	1	1	2013-01-09	1	1	2013-03-19	1	1	1	2	2	2	5									82	69		151
黑龙江省	哈尔滨市	2	1991	1	2	50	2012-10-19	1	1	2013-01-09	2																		82
黑龙江省	哈尔滨市	2	1992	1	2	56	2012-10-20	1	1	2012-12-12	1	1	2013-01-28	1	2	2	2	2											53	47		100
黑龙江省	哈尔滨市	2	1993	1	1	44	2012-10-22	1	1	2013-01-09	1	1	2013-03-19	1	2	1	2	1											79	69		148
黑龙江省	哈尔滨市	2	1994	1	1	20	2012-10-23	1	1	2013-01-14	1	1	2013-04-30	1	2	2	2	1											83	106		189
黑龙江省	哈尔滨市	2	1995	7	2	59	2012-10-23	1	1	2013-01-14	1	1	2013-05-07	1	1	1	2	1	1		2013-07-02	2	3						83	113	56	196	252
黑龙江省	哈尔滨市	2	1996	1	2	23	2012-10-24	1	1	2013-01-14	1	1	2013-07-25	1	2	2	2	2											82	192		274
黑龙江省	哈尔滨市	2	1997	7	1	48	2012-10-25	1	1	2013-01-14	1	1	2013-07-25	1	1	1	1	2	1		2013-08-19	8	8	8	8	3	2013-09-19	31	81	192	25	273	298
黑龙江省	哈尔滨市	2	1998	7	2	55	2012-10-25	1	1	2013-01-14	1	1	2013-03-19	1	2	2	2	1											81	64		145
黑龙江省	哈尔滨市	2	1999	1	1	58	2012-10-30	1	2
黑龙江省	哈尔滨市	2	2000	1	2	24	2012-11-05	1	1	2013-01-08	1	1	2013-03-11	1	2	2	2	2											64	62		126
黑龙江省	哈尔滨市	2	2001	1	1	67	2012-11-05	1	1	2013-01-08	1	1	2013-03-11	1	2	2	2	2											64	62		126
黑龙江省	哈尔滨市	2	2002	1	1	45	2012-11-06	1	1	2013-01-08	1	1	2013-03-11	1	2	2	2	2											63	62		125
黑龙江省	哈尔滨市	2	2003	1	1	57	2012-11-14	1	1	2013-01-08	1	1	2013-03-11	1	2	2	1	2											55	62		117
黑龙江省	哈尔滨市	2	2004	1	1	33	2012-11-16	1	1	2013-01-15	1	1	2013-02-17	1	2	2	2	2											60	33		93
黑龙江省	哈尔滨市	2	2005	1	1	31	2012-11-19	1	1	2013-01-08	1	1	2013-03-11	1	2	2	2	2											50	62		112
黑龙江省	哈尔滨市	2	2006	1	1	37	2012-11-21	1	1	2013-01-09	1	1	2013-03-19	1	2	2	2	2											49	69		118
黑龙江省	哈尔滨市	2	2007	1	2	71	2012-10-12	1	1	2012-12-12	1	1	2013-01-12	1	2	2	2	2											61	31		92
黑龙江省	哈尔滨市	2	2008	1	1	59	2012-11-23	1	1	2013-01-08	1	1	2013-03-11	1	1	1	2	1	2	5									46	62		108
黑龙江省	哈尔滨市	2	2009	1	2	91	2012-11-26	1	1	2013-01-09	1	1	2013-03-19	1	2	2	2	2											44	69		113
黑龙江省	哈尔滨市	2	2010	1	2	26	2012-11-26	1	1	2013-01-09	1	1	2013-03-19	1	2	2	2	2											44	69		113
黑龙江省	哈尔滨市	2	2011	1	1	65	2012-11-26	1	1	2013-01-22	1	1	2013-02-18	1	2	2	2	2											57	27		84
黑龙江省	哈尔滨市	2	2012	2	1	59	2013-01-04	1	1	2013-03-14	1	1	2013-05-16	1	2	2	2	1											69	63		132
黑龙江省	哈尔滨市	2	2013	1	1	79	2013-01-04	1	1	2013-03-19	1	1	2013-04-15	1	2	2	2	2											74	27		101
黑龙江省	哈尔滨市	2	2014	7	1	37	2013-01-05	1	1	2013-03-19	1	1	2013-04-15	1	2	2	2	2											73	27		100
黑龙江省	哈尔滨市	2	2015	1	1	36	2013-01-05	1	1	2013-03-19	1	1	2013-05-04	1	2	2	2	1											73	46		119
黑龙江省	哈尔滨市	2	2016	1	1	44	2013-01-06	1	1	2013-03-01	2																		54
黑龙江省	哈尔滨市	2	2017	1	1	75	2013-01-06	1	1	2013-03-19	2																		72
黑龙江省	哈尔滨市	2	2018	1	1	47	2013-01-06	1	1	2013-03-19	1	1	2013-05-07	1	2	2	2	1											72	49		121
黑龙江省	哈尔滨市	2	2019	2	1	40	2013-01-06	1	1	2013-02-25	1	1	2013-04-15	1	2	2	2	1											50	49		99
黑龙江省	哈尔滨市	2	2020	1	1	31	2013-01-06	1	1	2013-02-25	1	1	2013-04-15	1	2	2	2	2											50	49		99
黑龙江省	哈尔滨市	2	2021	7	1	51	2013-01-07	1	1	2013-03-19	1	1	2013-05-07	1	2	1	2	1											71	49		120
黑龙江省	哈尔滨市	2	2022	1	1	30	2013-01-07	1	1	2013-03-19	1	1	2013-05-07	1	2	2	2	1											71	49		120
黑龙江省	哈尔滨市	2	2023	1	2	76	2013-01-07	1	1	2013-03-07	1	1	2013-05-07	1	1	2	2	1											59	61		120
黑龙江省	哈尔滨市	2	2024	1	1	46	2013-01-07	1	1	2013-02-07	1	1	2013-05-10	1	2	2	2	1											31	92		123
黑龙江省	哈尔滨市	2	2025	1	1	62	2013-01-07	1	1	2013-02-01	1	1	2013-05-10	1	2	2	2	2											25	98		123
黑龙江省	哈尔滨市	2	2026	7	1	42	2013-01-07	1	1	2013-02-07	1	1	2013-05-02	1	2	2	2	2											31	84		115
黑龙江省	哈尔滨市	2	2027	1	1	51	2013-01-07	1	1	2013-02-21	1	1	2013-05-02	1	2	2	2	2											45	70		115
黑龙江省	哈尔滨市	2	2028	1	1	50	2013-01-08	1	1	2013-03-19	1	1	2013-05-07	1	1	1	1	1	1		2013-06-21	2	3						70	49	45	119	164
黑龙江省	哈尔滨市	2	2029	1	1	38	2013-01-08	1	1	2013-03-14	1	1	2013-05-16	1	2	2	2	1											65	63		128
黑龙江省	哈尔滨市	2	2030	7	1	37	2013-01-08	1	1	2013-03-19	1	1	2013-05-07	1	2	2	2	1											70	49		119
黑龙江省	哈尔滨市	2	2031	1	1	68	2013-01-08	1	1	2013-03-19	1	1	2013-05-07	1	2	2	2	2											70	49		119
黑龙江省	哈尔滨市	2	2032	1	1	18	2013-01-08	1	1	2013-05-08	1	1	2013-06-18	1	2	2	2	2											120	41		161
黑龙江省	哈尔滨市	2	2033	1	2	24	2013-01-08	1	1	2013-03-16	2																		67
黑龙江省	哈尔滨市	2	2034	1	1	50	2013-01-08	1	1	2013-05-08	1	1	2013-06-18	1	2	2	2	2											120	41		161
黑龙江省	哈尔滨市	2	2035	1	1	51	2013-01-09	1	1	2013-03-19	1	1	2013-05-07	1	2	2	2	1											69	49		118
黑龙江省	哈尔滨市	2	2036	1	2	24	2013-01-10	1	1	2013-03-19	2																		68
黑龙江省	哈尔滨市	2	2037	1	1	47	2013-01-10	1	1	2013-02-28	1	1	2013-04-14	1	2	2	2	2											49	45		94
黑龙江省	哈尔滨市	2	2038	1	2	47	2013-01-10	1	1	2013-02-23	1	1	2013-05-02	1	2	2	2	2											44	68		112
黑龙江省	哈尔滨市	2	2039	2	1	50	2013-01-11	1	1	2013-03-26	1	1	2013-05-16	1	1	1	2	1	2	3									74	51		125
黑龙江省	哈尔滨市	2	2040	1	1	78	2013-01-11	1	1	2013-03-19	1	1	2013-05-07	1	2	2	2	1											67	49		116
黑龙江省	哈尔滨市	2	2041	1	1	67	2013-01-11	1	1	2013-03-08	1	1	2013-04-20	1	2	2	2	2											56	43		99
黑龙江省	哈尔滨市	2	2042	1	1	55	2013-01-11	1	1	2013-03-14	1	1	2013-05-28	1	2	2	2	2											62	75		137
黑龙江省	哈尔滨市	2	2043	1	1	63	2013-01-11	1	1	2013-03-14	1	1	2013-05-16	1	2	2	2	1											62	63		125
黑龙江省	哈尔滨市	2	2044	1	1	27	2013-01-12	1	1	2013-03-19	1	1	2013-05-07	1	2	2	2	1											66	49		115
黑龙江省	哈尔滨市	2	2045	1	1	40	2013-01-13	1	1	2013-03-19	1	1	2013-05-16	1	2	2	2	1											65	58		123
黑龙江省	哈尔滨市	2	2046	1	1	59	2013-01-14	1	1	2013-03-19	1	1	2013-05-09	1	2	2	2	1											64	51		115
黑龙江省	哈尔滨市	2	2048	7	1	60	2013-01-14	1	1	2013-03-05	1	1	2013-04-24	1	2	2	2	2											50	50		100
黑龙江省	哈尔滨市	2	2049	1	1	47	2013-01-15	1	1	2013-03-14	1	1	2013-05-16	1	2	2	2	1											58	63		121
黑龙江省	哈尔滨市	2	2050	4	1	21	2013-01-15	1	1	2013-03-26	2																		70
黑龙江省	哈尔滨市	2	2052	1	1	48	2013-01-16	1	1	2013-02-24	1	1	2013-04-24	1	1	1	1	2	2	5									39	59		98
黑龙江省	哈尔滨市	2	2053	1	1	54	2013-01-16	1	1	2013-03-03	1	1	2013-04-24	1	1	1	1	1	1		2013-10-11								46	52	170	98	268
黑龙江省	哈尔滨市	2	2054	1	1	36	2013-01-16	1	1	2013-02-23	1	1	2013-05-02	1	1	1	2	2	2	1									38	68		106
黑龙江省	哈尔滨市	2	2055	1	1	25	2013-01-16	1	1	2013-02-24	1	1	2013-05-02	1	1	1	2	1	2	5									39	67		106
黑龙江省	哈尔滨市	2	2056	7	2	55	2013-01-16	1	1	2013-03-19	1	1	2013-05-07	1	2	1	2	2											62	49		111
黑龙江省	哈尔滨市	2	2057	2	2	47	2013-01-16	1	1	2013-05-08	1	1	2013-06-18	1	2	2	2	2											112	41		153
黑龙江省	哈尔滨市	2	2058	1	1	77	2013-01-16	1	1	2013-02-28	1	1	2013-04-24	1	2	2	2	1											43	55		98
黑龙江省	哈尔滨市	2	2059	1	1	77	2013-01-16	1	1	2013-02-23	1	1	2013-05-02	1	2	2	2	1											38	68		106
黑龙江省	哈尔滨市	2	2060	1	1	68	2013-01-16	1	1	2013-02-16	1	1	2013-05-02	1	2	2	2	2											31	75		106
黑龙江省	哈尔滨市	2	2061	1	2	24	2013-01-16	1	1	2013-02-28	1	1	2013-05-02	1	2	2	2	1											43	63		106
黑龙江省	哈尔滨市	2	2062	1	2	23	2013-01-16	1	1	2013-02-23	1	1	2013-05-02	1	2	2	2	2											38	68		106
黑龙江省	哈尔滨市	2	2063	1	1	42	2013-01-16	1	1	2013-02-28	1	1	2013-05-02	1	2	1	2	2											43	63		106
黑龙江省	哈尔滨市	2	2064	1	1	44	2013-01-16	1	1	2013-02-16	1	1	2013-05-10	1	2	1	2	1											31	83		114
黑龙江省	哈尔滨市	2	2065	1	1	46	2013-01-16	1	1	2013-02-24	1	1	2013-04-24	1	2	1	2	2											39	59		98
黑龙江省	哈尔滨市	2	2066	1	1	51	2013-01-16	1	1	2013-02-23	1	1	2013-05-10	1	1	1	2	1	2	1									38	76		114
黑龙江省	哈尔滨市	2	2067	1	1	51	2013-01-16	1	1	2013-06-01	1	1	2013-09-17	1	1	1	2	1	2	4									136	108		244
黑龙江省	哈尔滨市	2	2068	1	2	29	2013-01-17	1	1	2013-02-24	1	1	2013-04-24	1	1	1	2	2	2	3									38	59		97
黑龙江省	哈尔滨市	2	2069	1	1	53	2013-01-17	1	1	2013-03-19	1	1	2013-05-07	1	2	2	2	1											61	49		110
黑龙江省	哈尔滨市	2	2070	1	1	26	2013-01-17	1	1	2013-03-12	1	1	2013-04-24	1	2	1	2	1											54	43		97
黑龙江省	哈尔滨市	2	2071	1	2	83	2013-01-18	1	1	2013-02-23	1	1	2013-05-02	1	1	1	2	1	2	4									36	68		104
黑龙江省	哈尔滨市	2	2072	1	2	44	2013-01-18	1	1	2013-03-26	1	1	2013-05-07	1	2	2	2	1											67	42		109
黑龙江省	哈尔滨市	2	2073	1	2	79	2013-01-18	1	1	2013-02-21	1	1	2013-05-02	1	2	2	2	1											34	70		104
黑龙江省	哈尔滨市	2	2074	1	1	73	2013-01-18	1	1	2013-02-24	1	1	2013-04-24	1	2	2	2	1											37	59		96
黑龙江省	哈尔滨市	2	2075	1	1	24	2013-01-18	1	1	2013-02-07	1	1	2013-04-24	1	2	2	2	1											20	76		96
黑龙江省	哈尔滨市	2	2076	1	1	51	2013-01-18	1	1	2013-02-23	1	1	2013-06-18	1	2	1	2	2											36	115		151
黑龙江省	哈尔滨市	2	2077	1	1	51	2013-01-21	1	1	2013-03-26	1	1	2013-05-07	1	2	2	2	2											64	42		106
黑龙江省	哈尔滨市	2	2078	1	1	59	2013-01-21	1	1	2013-03-18	1	1	2013-05-14	1	2	2	2	1											56	57		113
黑龙江省	哈尔滨市	2	2079	1	1	51	2013-01-22	1	1	2013-02-15	1	1	2013-04-24	1	1	1	2	1	2	1									24	68		92
黑龙江省	哈尔滨市	2	2080	2	2	74	2013-01-22	1	1	2013-03-26	1	1	2013-05-16	1	1	1	2	1	1		2013-07-02	8	8	8	8	7	2013-08-31	60	63	51	47	114	161
黑龙江省	哈尔滨市	2	2081	7	2	77	2013-02-27	1	1	2013-04-01	1	1	2013-06-07	1	1	1	2	2	2	4									33	67		100
黑龙江省	哈尔滨市	2	2083	1	1	59	2013-01-22	1	1	2013-02-22	1	1	2013-04-17	1	2	1	2	2											31	54		85
黑龙江省	哈尔滨市	2	2084	3	1	44	2013-01-22	1	1	2013-03-07	1	1	2013-05-02	1	2	1	2	2											44	56		100
黑龙江省	哈尔滨市	2	2085	1	1	39	2013-01-22	1	1	2013-02-22	1	1	2013-05-02	1	2	2	2	2											31	69		100
黑龙江省	哈尔滨市	2	2086	2	2	28	2013-01-22	1	1	2013-02-28	1	1	2013-04-24	1	2	2	2	1											37	55		92
黑龙江省	哈尔滨市	2	2087	1	1	62	2013-01-22	1	1	2013-02-22	1	1	2013-06-18	1	2	1	2	2											31	116		147
黑龙江省	哈尔滨市	2	2088	1	1	58	2013-01-22	1	1	2013-02-28	1	1	2013-05-02	1	2	2	2	1											37	63		100
黑龙江省	哈尔滨市	2	2089	1	1	50	2013-01-23	1	1	2013-04-05	1	1	2013-07-25	1	1	2	2	2											72	111		183
黑龙江省	哈尔滨市	2	2090	1	1	19	2013-01-23	1	1	2013-03-26	1	1	2013-05-07	1	2	2	2	1											62	42		104
黑龙江省	哈尔滨市	2	2091	1	1	45	2013-01-23	1	1	2013-03-26	3																		62
黑龙江省	哈尔滨市	2	2092	7	2	79	2013-01-23	1	1	2013-03-26	1	1	2013-05-07	1	2	2	2	1											62	42		104
黑龙江省	哈尔滨市	2	2093	1	1	53	2013-01-24	1	1	2013-04-08	1	1	2013-05-16	1	2	1	2	1											74	38		112
黑龙江省	哈尔滨市	2	2094	1	1	37	2013-01-24	1	1	2013-03-26	1	1	2013-05-07	1	2	2	2	2											61	42		103
黑龙江省	哈尔滨市	2	2095	1	1	52	2013-01-24	1	1	2013-03-26	1	1	2013-05-07	1	1	2	2	1											61	42		103
黑龙江省	哈尔滨市	2	2096	1	1	56	2013-01-24	1	2
黑龙江省	哈尔滨市	2	2097	2	1	60	2013-01-24	1	1	2013-04-20	1	1	2013-06-07	1	2	2	2	2											86	48		134
黑龙江省	哈尔滨市	2	2098	1	2	42	2013-01-25	1	1	2013-04-08	1	1	2013-06-18	1	2	1	2	2											73	71		144
黑龙江省	哈尔滨市	2	2099	1	1	44	2013-01-25	1	1	2013-04-08	1	1	2013-05-28	1	2	2	2	1											73	50		123
黑龙江省	哈尔滨市	2	2100	1	1	32	2013-01-25	1	1	2013-05-08	1	1	2013-06-18	1	2	2	2	2											103	41		144
黑龙江省	哈尔滨市	2	2101	2	1	50	2013-01-25	1	1	2013-04-10	1	1	2013-05-28	1	1	1	2	1	2	3									75	48		123
黑龙江省	哈尔滨市	2	2102	1	1	46	2013-01-27	1	1	2013-02-28	1	1	2013-06-18	1	2	2	2	2											32	110		142
黑龙江省	哈尔滨市	2	2103	2	1	67	2013-01-28	1	1	2013-04-08	1	1	2013-05-16	1	2	2	2	2											70	38		108
黑龙江省	哈尔滨市	2	2104	1	1	33	2013-01-28	1	1	2013-02-25	1	1	2013-04-15	1	2	2	2	1											28	49		77
黑龙江省	哈尔滨市	2	2105	1	1	56	2013-01-29	1	1	2013-04-08	1	1	2013-06-15	1	2	2	2	2											69	68		137
黑龙江省	哈尔滨市	2	2106	1	2	24	2013-01-29	1	1	2013-02-25	1	1	2013-04-15	1	2	2	2	2											27	49		76
黑龙江省	哈尔滨市	2	2107	1	1	52	2013-01-29	1	1	2013-03-14	1	1	2013-05-04	1	2	2	2	1											44	51		95
黑龙江省	哈尔滨市	2	2108	2	1	59	2013-01-30	1	1	2013-03-14	1	1	2013-05-16	1	2	2	2	1											43	63		106
黑龙江省	哈尔滨市	2	2109	1	1	49	2013-01-30	1	1	2013-03-18	1	1	2013-05-14	1	2	2	2	1											47	57		104
黑龙江省	哈尔滨市	2	2110	1	1	50	2013-01-30	1	1	2013-05-08	1	1	2013-06-18	1	2	2	2	2											98	41		139
黑龙江省	哈尔滨市	2	2112	1	2	21	2013-01-30	1	1	2013-05-08	1	1	2013-06-18	1	1	1	1	2	2	1									98	41		139
黑龙江省	哈尔滨市	2	2113	1	1	42	2013-01-31	1	1	2013-05-08	1	1	2013-06-18	1	2	1	2	1											97	41		138
黑龙江省	哈尔滨市	2	2114	2	1	49	2013-01-31	1	1	2013-04-08	2																		67
黑龙江省	哈尔滨市	2	2115	1	2	32	2013-01-31	1	1	2013-03-18	1	1	2013-05-10	1	2	2	2	2											46	53		99
黑龙江省	哈尔滨市	2	2116	2	2	49	2013-01-31	1	1	2013-04-08	1	1	2013-08-08	1	1	1	2	2	1		2013-10-15								67	122	68	189	257
黑龙江省	哈尔滨市	2	2117	1	1	40	2013-02-01	1	1	2013-04-10	1	1	2013-05-16	1	2	2	2	2											68	36		104
黑龙江省	哈尔滨市	2	2118	1	1	32	2013-02-01	1	1	2013-04-10	1	1	2013-05-16	1	2	2	2	2											68	36		104
黑龙江省	哈尔滨市	2	2119	1	1	22	2013-02-03	1	1	2013-05-08	1	1	2013-06-18	1	2	2	2	2											94	41		135
黑龙江省	哈尔滨市	2	2120	2	2	66	2013-02-04	1	1	2013-03-04	1	1	2013-04-24	1	1	1	1	1	2	3									28	51		79
黑龙江省	哈尔滨市	2	2121	1	1	45	2013-02-04	1	1	2013-03-12	1	1	2013-04-24	1	2	2	2	1											36	43		79
黑龙江省	哈尔滨市	2	2122	1	1	76	2013-02-04	1	1	2013-03-04	1	1	2013-04-24	1	1	2	2	2											28	51		79
黑龙江省	哈尔滨市	2	2123	1	1	52	2013-02-04	1	1	2013-03-04	1	1	2013-06-18	1	2	1	2	2											28	106		134
黑龙江省	哈尔滨市	2	2124	1	1	58	2013-02-04	1	1	2013-03-05	1	1	2013-04-24	1	2	2	2	2											29	50		79
黑龙江省	哈尔滨市	2	2125	2	2	62	2013-02-04	1	1	2013-03-12	1	1	2013-04-24	1	2	2	2	1											36	43		79
黑龙江省	哈尔滨市	2	2126	2	1	38	2013-02-04	1	1	2013-03-05	1	1	2013-04-16	1	1	2	1	1											29	42		71
黑龙江省	哈尔滨市	2	2127	1	1	57	2013-02-04	1	1	2013-03-05	1	1	2013-04-16	1	2	2	2	1											29	42		71
黑龙江省	哈尔滨市	2	2128	1	1	50	2013-02-04	1	1	2013-03-12	1	1	2013-04-16	1	2	2	2	1											36	35		71
黑龙江省	哈尔滨市	2	2129	7	2	77	2013-02-04	1	1	2013-03-05	1	1	2013-04-24	1	2	2	2	1											29	50		79
黑龙江省	哈尔滨市	2	2130	1	1	54	2013-02-04	1	1	2013-03-12	1	1	2013-04-16	1	2	2	2	2											36	35		71
黑龙江省	哈尔滨市	2	2131	1	2	78	2013-02-04	1	1	2013-03-04	1	1	2013-04-24	1	2	2	2	2											28	51		79
黑龙江省	哈尔滨市	2	2132	1	1	74	2013-02-04	1	1	2013-02-26	1	1	2013-06-18	1	2	2	2	2											22	112		134
黑龙江省	哈尔滨市	2	2133	1	1	53	2013-02-04	1	1	2013-02-26	1	1	2013-04-24	1	2	2	2	2											22	57		79
黑龙江省	哈尔滨市	2	2134	1	2	20	2013-02-04	1	1	2013-03-27	1	1	2013-05-02	1	1	2	2	1											51	36		87
黑龙江省	哈尔滨市	2	2135	7	2	46	2013-02-04	1	1	2013-03-04	1	1	2013-04-24	1	2	2	2	2											28	51		79
黑龙江省	哈尔滨市	2	2136	1	1	45	2013-02-04	1	1	2013-02-26	1	1	2013-06-18	1	1	1	1	1	2	3									22	112		134
黑龙江省	哈尔滨市	2	2137	1	1	37	2013-02-06	1	1	2013-05-08	1	1	2013-06-18	1	1	1	2	2	2	1									91	41		132
黑龙江省	哈尔滨市	2	2138	1	1	61	2013-02-07	1	1	2013-02-26	1	1	2013-04-16	1	2	2	2	1											19	49		68
黑龙江省	哈尔滨市	2	2139	1	1	48	2013-02-07	1	1	2013-02-26	1	1	2013-04-16	1	2	2	2	2											19	49		68
黑龙江省	哈尔滨市	2	2140	1	1	44	2013-02-07	1	1	2013-03-14	1	1	2013-04-16	1	2	1	2	2											35	33		68
黑龙江省	哈尔滨市	2	2141	1	1	23	2013-02-07	1	1	2013-04-07	1	1	2013-06-07	1	2	2	2	2											59	61		120
黑龙江省	哈尔滨市	2	2142	1	1	77	2013-02-07	1	1	2013-03-20	1	1	2013-05-02	1	2	2	2	1											41	43		84
黑龙江省	哈尔滨市	2	2143	1	1	20	2013-02-08	1	1	2013-05-08	1	1	2013-06-18	1	2	2	2	2											89	41		130
黑龙江省	哈尔滨市	2	2144	1	1	23	2013-02-14	1	2
黑龙江省	哈尔滨市	2	2145	2	1	66	2013-02-19	1	1	2013-04-11	1	1	2013-05-28	1	1	1	1	1	1		2013-06-18	1	3						51	47	21	98	119
黑龙江省	哈尔滨市	2	2146	1	1	56	2013-02-19	1	1	2013-04-11	1	1	2013-05-28	1	2	2	2	1											51	47		98
黑龙江省	哈尔滨市	2	2147	1	1	61	2013-02-19	1	1	2013-05-08	1	1	2013-06-18	1	2	2	2	2											78	41		119
黑龙江省	哈尔滨市	2	2148	1	1	50	2013-02-20	1	1	2013-04-10	1	1	2013-05-16	1	2	2	2	1											49	36		85
黑龙江省	哈尔滨市	2	2149	1	2	51	2013-02-20	1	1	2013-04-11	1	1	2013-05-28	1	2	2	2	1											50	47		97
[truncated: 76,565 more rows]

## Sheet: codebook
Field name	Field label	Field type	Field length	Field values	Value labels
id	uniqueid	text	15
province	province	text	5
prefecture	prefecture	text	5
region	region	Integer	1	1 2 3	east middle west
serial	serial	Integer	5	1-88888 99999
registrca	register category	Integer	1	1 2 3 4 5 6 7 8	new cases relapse return after default failure of cat2 failure of cat1 ss+ at the end of month2/3 others not record
gender	gender	Integer	1	1 2 9	Male Female not record
age	age	Integer	3	1-120, 999
spudate	date of sputum smear report	date	8	01/01/2006-31/12/2013 01/01/1800
spures	Sputum smear micrioscopy status	Integer	1	1 2 9	Positive Negative not record
ifcul	if culture was done	Integer	1	1 2	yes no
culdate	date of culture report	date	8	01/01/2006-31/12/2013 01/01/1800
culres	result of culture	Integer	1	1 2 3 9	Positive Negative Contaminate not record
ifdst	if DST was done	Integer	1	1 2	yes no
dstdate	date of DST report	date	8	01/01/2006-31/12/2013 01/01/1800
stride	stain identify	integer	1	1 2 3 9	MTB NTM contaminate not record
inh	Isonized	Integer	1	1 2 3	positve negative did not do test
rif	Rifam	Integer	1	1 2 3	positve negative did not do test
km	Knanamycin	Integer	1	1 2 3 8 9	positve negative contaminate did not do test not record
ofx	ofx	Integer	1	1 2 3 8 9	positve negative contaminate did not do test not record
iftx	if treatment initiation	Integer	1	1 2 9	yes no not record
untxres	reasons for did not enroll in treatment	Integer	1	1 refuse 2 no effective regimen under GF 3 default 4 death 5 other reasons 6 enroll in other project 7 continue use cat1 9 missing
txdate	date of treatment initiation	date	8	01/01/2006-31/12/2013 01/01/1800
sputr6	sputum smear results at the end of 6 month	Integer	1	1 2 3 8 9	Positive Negative suptum smear was not done treatment stop not record
cultr6	culture results at the end of 6 month	Integer	1	1 2 3 4 8 9	Positive Negative culture was not done contaminate treatment stop not record
sputr12	sputum smear results at the end of 12 month	Integer	1	1 2 3 8 9	Positive Negative suptum smear was not done treatment stop not record
cultr12	culture results at the end of 12 month	Integer	1	1 2 3 4 8 9	Positive Negative culture was not done contaminate treatment stop not record
outcome	treatment outcome	Integer	1	1 2 3 4 5 6 7 8 9 0	cure treatment complete death failure for ADR failure for other reasons default others treatment stop not record treatment continue
txoutda	date of outcome	date	8	01/01/2006-31/12/2013 01/01/1800
phase	GFPMDT phase	Integer	1	1 2 3 4	● Round 5 phase1 ● Round 5 phase2 ● Round 7 ● SSF
dstspudugr
trspudugr
trdstdugr
trdstdu	Delay between DST to treatment initiation	Integer	12
dstspudu	Delay between eligibility to DST results	Integer	12
trspudu	Delay between eligibility to treatment initiation	Integer	12
regiscat	Presumptive mdrtb criteria	Integer	8	1 2 3 4 5 6	New patients Recurrent TB Loss to follow-up Treatment after failure of category I regimen Others Treatment after failure of category II regimen
agegroup	age group	Integer	8	1 2 3 4	<15 15-44 45-64 ≥65
